# Supplementary material for: Fecal luminal factors from patients with irritable bowel syndrome induce distinct gene expression of colonoids
Source: Neurogastroenterol Motil. 2022 Apr 29;34(10):e14390. doi: 10.1111/nmo.14390 (PMC9786662; doi:10.1111/nmo.14390)
Supplement: Supplementary file 4 — Supplementary Material [file NMO-34-e14390-s002.xlsx]

## Sheet: CT values
			Plate 1				Plate 2				Plate 3				Plate 4				Plate 5				Plate 6
Position	Corrected - Gene Symbol	Catalog Number	Sample 1: IBS-7	Sample 2: LPS3	Sample 3: PBS1	Sample 4: HEALTHY-6	Sample 1: IBS-5	Sample 2: LPS1	Sample 3: HEALTHY-4	Sample 4: HEALTHY-5	Sample 1: PBS4	Sample 2: IBS-9	Sample 3: IBS-8	Sample 4: PBS3	Sample 1: LPS2	Sample 2: IBS-4	Sample 3: PBS2	Sample 4: IBS-6	Sample 1: HEALTHY-3	Sample 2: IBS-1	Sample 3: HEALTHY-1	Sample 4: HEALTHY-2	Sample 1: IBS-2	Sample 2: HEALTHY-7	Sample 3: IBS-3
A01	BIRC3	PPH00326B	23.706	23.325	23.204	24.707	23.713	23.386	23.411	23.832	22.829	23.25	23.381	23.502	22.918	24.159	23.62	23.985	23.094	23.567	23.481	24.996	23.005	23.094	23.607
A02	CASP1	PPH00105C	28.867	29	28.358	29.611	29.448	29.676	28.808	28.922	28.725	28.504	29.648	28.543	29.712	29.747	28.531	29.765	28.693	29.41	29.309	29.359	29.236	29.645	30.142
A03	CASP8	PPH00359F	25.542	25.255	24.846	25.659	25.662	25.607	24.95	24.995	24.783	24.268	25.215	24.695	25.121	25.993	24.317	25.437	25.114	25.468	25.254	26.368	25.267	25.599	25.604
A04	CAV1	PPH00739A	24.492	25.008	24.233	25.429	24.574	25.522	24.811	24.93	24.86	23.848	24.657	24.763	25.355	26.248	24.89	26.079	24.827	24.761	24.947	26.248	24.343	24.161	24.406
A05	CCL2	PPH00192F	28.486	27.371	28.481	30.244	28.661	27.992	28.236	29.517	27.59	27.865	31.199	28.907	28.112	31.114	28.607	31.602	28.347	28.667	28.334	31.519	28.604	28.361	28.841
A06	CCL20	PPH00564C	21.697	21.993	21.468	22.965	21.457	22.431	21.47	21.365	21.58	20.992	21.56	22.251	21.634	22.224	21.737	21.791	21.299	21.017	21.603	22.651	21.505	21.296	21.608
A07	CCL25	PPH00571B	31.623	30.094	29.998	29.739	35.958	27.326	38.192	32.431	28.842	34.777	30.204	33.849	37.087	36.86	Undetermined	38.098	37.65	39.387	39.982	38.658	Undetermined	30.638	27.968
A08	CCL5	PPH00703B	30.501	30.894	29.565	33.724	31.585	31.274	30.908	31.633	29.905	31.043	32.354	32.445	30.385	33.911	30.927	34.179	31.25	30.92	31.054	32.756	31.571	32.221	32.034
A09	CCR9	PPH00619A	29.98	28.9	29.597	30.142	29.806	29.512	29.444	29.242	28.959	28.791	28.854	29.973	30.417	30.024	28.728	30.785	29.749	29.369	30.866	30.607	29.161	29.472	30.768
A10	CD14	PPH05723A	28.731	27.31	27.82	28.432	27.178	27.817	27.713	27.507	26.116	26.483	28.093	27.105	27.611	28.44	27.325	27.865	27.364	27.579	27.925	27.88	28.981	28.247	28.928
A11	CD1D	PPH05566F	27.472	26.497	26.722	27.496	26.94	26.595	26.105	26.1	25.706	25.309	26.181	25.652	26.219	26.761	25.194	26.275	25.799	26.416	26.209	27.664	27.125	26.956	27.418
A12	CDH1	PPH00135F	19.911	20.286	19.744	20.632	19.712	20.315	19.397	19.299	19.392	18.89	19.188	19.92	20.245	20.328	19.496	20.001	19.376	19.542	19.581	20.948	19.391	19.693	19.667
B01	CHGA	PPH01181A	31.49	31.341	32.268	31.708	33.688	32.36	31.325	30.939	30.871	30.647	30.607	31.806	32.908	32.587	31.722	33.219	31.897	31.586	31.489	32.911	31.449	32.262	32.096
B02	CHGB	PPH02243A	32.561	32.922	Undetermined	36.399	33.634	36.533	Undetermined	Undetermined	37.498	Undetermined	38.466	Undetermined	Undetermined	33.576	33.427	Undetermined	Undetermined	34.098	Undetermined	Undetermined	35.526	35.491	34.267
B03	CLDN1	PPH02779A	21.894	22.257	21.775	22.655	21.75	22.581	21.731	21.541	21.853	21.254	21.972	22.389	22.189	22.549	22.19	22.489	21.92	21.927	21.957	23.591	21.755	21.937	21.777
B04	CLDN12	PPH15263E	23.236	23.158	22.969	23.687	23.596	23.723	23.143	22.695	23.308	22.545	23.064	23.221	23.385	23.647	22.809	23.236	23.207	22.954	23.223	24.432	23.119	23.093	23.279
B05	CLDN2	PPH08074F	26.994	24.906	24.276	27.386	26.737	24.869	26.318	26.949	24.47	26.362	26.954	25.325	24.848	28.013	24.77	28.091	26.013	26.116	26.984	29.262	25.547	26.409	26.836
B06	CLDN6	PPH14975F	28.862	29.497	28.362	29.51	28.693	29.239	28.47	28.26	28.5	27.933	28.888	28.624	28.289	28.885	27.683	28.629	27.852	27.949	28.642	29.262	28.624	29.02	28.741
B07	CX3CL1	PPH00689C	30.173	29.765	29.563	30.551	29.137	29.624	28.921	27.586	28.465	27.25	29.194	28.851	29.175	30.299	28.12	29.318	28.565	28.846	28.123	30.2	30.011	30.268	29.726
B08	CXCL1	PPH00696C	23.14	22.917	22.294	24.398	23.151	23.27	22.93	22.595	22.546	22.242	23.62	23.003	22.646	24.281	22.255	24.149	23.141	22.958	23.352	25.491	23.193	23.211	23.274
B09	CXCL10	PPH00765E	32.618	31.643	28.299	37.248	31.88	33.592	39.478	32.395	30.339	Undetermined	31.212	34.541	30.959	32.472	32.814	Undetermined	32.975	31.468	32.856	31.758	32.461	33.243	31.796
B10	CXCL11	PPH00506A	27.328	27.317	26.333	28.394	27.762	27.898	27.752	28.007	26.889	27.43	27.999	28.254	27.369	28.728	28.303	28.627	27.753	27.601	28.697	29.618	27.432	27.512	27.898
B11	CXCL2	PPH00552F	22.764	22.723	21.804	23.992	22.515	22.712	21.968	22.123	22.114	21.483	22.962	22.178	22.682	23.615	21.876	23.732	22.509	22.21	22.985	24.445	22.432	22.302	22.489
B12	CXCL8	PPH00568A	23.334	22.89	22.307	24.911	22.986	23.298	23.124	22.923	22.523	22.904	23.713	23.427	23.292	24.577	23.015	24.168	23.27	22.793	23.32	25.607	22.746	22.809	22.776
C01	DEFA6	PPH07015A	31.13	30.96	32.119	31.537	34.668	31.149	34.955	33.283	32.743	34.682	31.525	33.334	32.862	33.715	35.477	34.888	33.54	35.982	34.754	35.144	32.265	32.307	32.615
C02	DSC2	PPH10581B	20.716	21.184	20.806	21.411	20.687	21.398	20.468	19.895	20.558	19.561	20.182	20.693	20.796	20.858	19.979	20.47	20.072	20.164	20.374	21.743	20.332	20.508	21.096
C03	DSG2	PPH00654E	20.367	20.185	19.904	20.901	20.36	20.532	20.492	20.401	19.795	19.772	20.16	20.628	20.844	21.437	21.113	21.576	20.442	20.643	20.61	22.008	19.53	19.758	20.446
C04	DSP	PPH17443A	20.6	20.903	20.604	21.095	20.701	21.34	20.666	20.651	20.504	19.91	20.609	20.769	20.86	21.255	20.396	21.002	20.472	20.642	20.639	21.589	20.653	20.567	20.857
C05	ESAM	PPH13604B	28.338	27.547	27.746	28.225	27.668	27.99	27.734	27.602	27.355	26.757	27.748	27.623	27.8	28.536	27.8	28.937	27.405	27.668	27.892	29.112	27.139	27.502	27.791
C06	HSP90AA1	PPH63391B	20.49	20.541	20.018	21.231	20.507	20.623	20.542	20.19	20.271	19.895	20.8	20.434	20.542	21.411	20.154	21.288	20.371	20.562	20.809	21.948	20.739	20.778	20.745
C07	ICAM1	PPH00640F	25.752	25.245	25.14	26.356	25.563	25.614	25.131	25.26	24.538	24.493	25.169	25.689	24.899	26.306	24.92	25.485	25.009	24.776	25.113	26.873	25.599	25.469	25.644
C08	ICAM2	PPH00678A	27.667	26.833	25.974	27.931	27.232	26.802	26.813	26.911	26.394	26.626	27.289	26.773	26.336	27.884	26.379	27.657	26.71	26.841	27.685	28.238	27.637	27.624	27.718
C09	IL1RN	PPH00555G	24.147	22.845	22.789	24.536	23.864	23.274	23.765	24.392	22.828	23.576	23.874	23.1	23.44	25.134	23.344	24.276	23.78	23.487	23.995	24.822	23.382	23.548	24.347
C10	IL23A	PPH01688B	29.69	29.843	29.412	30.452	29.743	30.118	28.394	28.918	29.16	28.196	29.164	29.589	29.116	30.19	29.429	29.814	29.135	29.83	28.809	30.924	29.302	29.278	29.298
C11	IRF5	PPH02870A	27.859	27.512	28.168	27.486	27.675	27.471	26.894	26.504	26.483	25.669	26.585	26.46	27.317	27.519	25.825	26.857	26.717	27.115	26.673	27.733	28.447	27.699	28.561
C12	IRF7	PPH02014F	27.476	27.928	27.745	28.839	27.563	27.904	26.6	26.392	26.619	25.455	26.384	26.392	27.145	26.813	25.639	26.629	26.183	27.006	26.224	28.231	27.785	27.762	28.271
D01	ITGA2	PPH00625F	22.914	23.711	23.574	24.363	22.954	23.927	22.791	21.876	23.334	22.279	22.272	23.748	23.356	22.758	22.971	22.511	22.782	22.848	22.855	24.52	22.694	22.791	22.79
D02	JAM2	PPH20598A	31.488	30.935	31.243	32.296	31.935	31.762	30.708	32.136	34.28	30.374	31.497	30.667	31.324	33.313	30.482	32.336	32.262	32.709	31.193	32.735	30.887	33.496	31.469
D03	LCN2	PPH00446E	21.103	21.597	20.629	21.323	20.833	21.72	20.925	20.722	21.126	20.527	21.146	21.156	21.31	21.555	21.179	21.506	20.869	21.325	21.159	21.787	21.659	21.281	21.563
D04	LYZ	PPH14748A	20.395	20.378	19.724	21.538	20.155	20.506	20.359	19.749	19.838	19.568	20.198	20.268	20.088	20.969	19.58	20.786	20.258	20.214	20.666	21.621	20.392	20.457	20.352
D05	MMP1	PPH00120B	21.831	22.361	22.536	22.981	22.461	22.302	22.273	21.691	22.687	22.106	21.544	23.413	22.232	21.811	23.436	21.497	22.237	21.763	22.555	23.72	21.5	21.396	21.379
D06	MUC1	PPH01085A	21.901	23.617	21.726	21.959	22.228	23.764	22.512	23.136	23.237	22.388	22.855	22.364	23.835	23.552	22.545	23.633	22.696	22.729	22.918	23.409	22.738	22.769	22.961
D07	MYD88	PPH00911B	22.621	22.688	22.529	23.138	22.647	23.155	22.269	22.094	22.413	21.663	22.51	22.236	22.721	22.9	22.091	22.524	22.006	22.3	22.351	23.153	22.449	22.615	22.795
D08	NOS2	PPH00173F	26.858	29.613	27.825	28.597	27.604	28.976	26.862	26.729	28.194	26.791	26.609	27.157	28.131	26.117	27.096	25.833	27.258	27.387	27.332	27.619	27.626	27.915	28.576
D09	NOTCH2	PPH06330B	25.667	25.795	24.762	25.913	25.586	25.798	25.639	25.527	25.252	24.684	26.177	24.754	25.709	27.133	24.861	27.112	26.096	25.995	25.938	27.007	25.707	25.943	25.553
D10	OCLN	PPH02571B	21.505	21.707	21.502	21.989	21.529	21.981	21.673	21.49	21.205	20.872	21.508	21.856	21.705	22.406	21.639	22.306	21.444	21.602	21.874	22.417	21.505	21.366	21.718
D11	PECAM1	PPH01362E	32.108	31.715	31.529	31.479	33.784	29.979	32.24	31.635	30.948	33.513	31.754	32.859	32.492	34.229	34.263	32.883	34.857	34.548	35.324	35.203	30.938	32.165	31.251
D12	PVRL1	PPH17185A	27.497	26.902	26.751	27.826	27.208	27.163	27.329	26.821	26.368	26.436	26.901	26.5	26.871	28.494	26.327	27.882	27.309	27.295	27.491	28.878	27.564	27.675	27.703
E01	PYCARD	PPH00907A	25.303	24.605	24.234	25.115	24.966	25.17	24.944	25.409	23.974	24.3	25.741	24.33	25.114	27.091	24.627	26.376	25.122	25.094	25.17	25.74	24.939	24.979	25.222
E02	REG3G	PPH21465A	35.994	34.432	36.286	34.43	37.408	33.754	36.501	37.414	35.207	38.513	35.749	37.559	32.654	38.158	35.073	35.817	38.521	Undetermined	Undetermined	37.736	Undetermined	37.556	36.965
E03	RETNLB	PPH16675B	39.162	32.897	33.391	35.469	32.614	34.165	Undetermined	Undetermined	34.603	39.107	38.96	32.965	35.863	Undetermined	33.11	Undetermined	Undetermined	Undetermined	Undetermined	Undetermined	36.346	Undetermined	39.735
E04	SAA1	PPH01999B	29.172	28.181	28.628	30.294	28.857	29.241	28.226	28.838	28.963	28.511	29.409	30.29	28.648	29.423	30.241	29.663	29.483	29.538	29.354	30.591	28.647	28.81	29.767
E05	SCG2	PPH02078E	32.562	32.581	Undetermined	33.189	34.337	38.256	32.884	32.156	32.653	33.26	33.371	32.631	34.325	35.363	31.844	33.16	34.95	33.99	33.68	32.405	32.788	33.221	32.75
E06	SLPI	PPH02863A	21.485	21.829	21.269	22.136	21.305	22.184	21.642	21.509	21.471	21.418	21.819	22.157	21.956	22.376	22.342	22.301	21.74	21.67	22.197	22.573	21.563	21.47	21.8
E07	TFF1	PPH00998C	18.154	18.213	17.59	18.861	17.768	18.481	18.015	18.197	18.231	17.929	18.192	18.528	18.609	18.604	18.927	18.722	18.175	18.287	18.725	19.26	17.69	18.004	18.458
E08	TFF3	PPH00449A	19.29	19.384	18.693	19.928	18.988	19.852	19.416	19.171	19.154	18.892	19.756	19.614	19.68	19.906	19.803	19.863	19.217	19.148	19.694	20.43	19.399	19.425	19.675
E09	TICAM1	PPH06044A	24.307	24.346	23.907	24.682	23.89	24.616	24.111	24.176	23.829	23.936	24.479	24.276	24.576	24.947	24.642	24.768	24.207	24.116	24.369	25.517	24.205	23.902	24.436
E10	TJP1	PPH09919F	22.126	22.389	22.023	22.701	22.397	22.954	22.455	22.667	22.382	21.827	22.334	22.523	22.785	23.605	22.755	22.979	22.382	22.383	22.547	23.516	21.782	21.768	22.324
E11	TJP2	PPH09978B	22.6	22.831	22.704	23.262	22.464	22.938	22.229	21.8	22.217	21.389	22	22.4	22.61	23.141	22.089	22.642	22.12	22.436	22.237	23.508	22.264	22.355	22.737
E12	TJP3	PPH08614A	23.155	23.088	22.987	23.193	22.913	23.47	22.56	22.707	22.597	21.904	22.723	22.424	23.371	23.639	22.924	23.391	22.366	22.766	22.486	23.887	22.855	22.665	23.568
F01	TLR1	PPH01799A	33.463	32.101	Undetermined	34.699	32.53	34.718	34.381	32.993	32.655	32.707	32.365	35.416	34.706	33.775	34.244	36.079	Undetermined	33.262	33.32	34.648	Undetermined	33.198	33.211
F02	TLR2	PPH01808A	31.379	30.006	31.139	33.928	31.237	31.933	30.474	30.557	29.457	30.16	30.767	30.396	31.157	31.564	30.459	32.301	30.458	31.334	30.305	31.717	31.57	30.265	30.717
F03	TLR4	PPH01795F	27.657	29.655	27.596	29.275	28.077	29.859	27.914	28.218	29.238	27.847	27.427	28.273	30.142	28.426	28.343	28.617	28.316	28.307	28.511	30.338	27.619	28.403	28.416
F04	TLR5	PPH01793F	30.869	31.245	30.142	31.811	Undetermined	30.785	30.727	32.615	31.109	31.146	32.385	31.786	31.194	33.249	30.821	32.233	30.953	32.756	31.535	33.093	31.488	31.197	33.415
F05	TLR6	PPH01798E	28.576	29.419	29.473	30.156	28.967	29.63	28.716	28.967	28.954	27.827	27.652	28.689	29.375	29.23	28.169	27.849	28.727	28.915	28.797	29.541	29.126	28.254	28.451
F06	TLR7	PPH01796A	38.176	37.76	38.281	39.751	34.351	38.167	Undetermined	Undetermined	38.396	Undetermined	38.917	39.097	37.876	Undetermined	Undetermined	Undetermined	Undetermined	Undetermined	Undetermined	Undetermined	39.837	38.5	39.823
F07	TLR8	PPH01801B	Undetermined	Undetermined	Undetermined	Undetermined	Undetermined	Undetermined	Undetermined	Undetermined	Undetermined	33.605	Undetermined	Undetermined	Undetermined	Undetermined	Undetermined	Undetermined	Undetermined	Undetermined	34.111	Undetermined	Undetermined	Undetermined	Undetermined
F08	TLR9	PPH01809A	32.962	33.007	33.254	37.151	Undetermined	32.943	30.174	32.492	32.149	29.201	30.765	30.595	31.963	31.684	30.348	32.863	31.116	32.289	29.749	31.991	35.56	32.112	31.631
F09	TNF	PPH00341F	28.584	28.583	28.391	29.946	28.14	28.494	27.675	27.434	27.453	27.161	28.182	28.234	28.27	28.605	27.501	27.976	27.712	27.463	27.673	29.464	28.744	28.387	28.393
F10	TNFRSF1A	PPH00346C	22.981	23.211	23.142	23.633	22.754	23.331	22.462	21.907	22.218	21.57	22.233	22.801	22.779	22.865	22.451	22.676	22.137	22.366	22.4	23.845	22.862	22.86	23.466
F11	TNFSF13	PPH01047C	29.729	29.523	29.839	29.848	29.189	29.327	28.589	28.433	28.095	27.489	28.586	28.434	29.137	29.609	28.012	28.861	28.36	29.088	28.579	29.697	29.577	29.499	29.965
F12	TSLP	PPH18939B	Undetermined	39.987	32.838	Undetermined	Undetermined	32.96	Undetermined	Undetermined	Undetermined	Undetermined	Undetermined	Undetermined	Undetermined	Undetermined	Undetermined	Undetermined	Undetermined	Undetermined	Undetermined	Undetermined	Undetermined	Undetermined	Undetermined
G01	IL6	PPH00560C	37.534	35.289	Undetermined	36.834	Undetermined	34.882	Undetermined	Undetermined	38.394	Undetermined	Undetermined	Undetermined	Undetermined	Undetermined	Undetermined	Undetermined	Undetermined	Undetermined	Undetermined	Undetermined	36.985	Undetermined	38.297
G02	IFNL2 (IL28A)	PPH05847B	Undetermined	Undetermined	Undetermined	33.797	Undetermined	Undetermined	Undetermined	Undetermined	Undetermined	Undetermined	Undetermined	Undetermined	Undetermined	Undetermined	Undetermined	Undetermined	Undetermined	Undetermined	Undetermined	33.651	Undetermined	37.638	Undetermined
G03	IL25	PPH01685A	37.201	36.579	38.11	34.903	Undetermined	35.181	Undetermined	Undetermined	37.32	Undetermined	38.081	38.608	36.391	Undetermined	Undetermined	Undetermined	Undetermined	Undetermined	Undetermined	Undetermined	36.368	37.47	36.673
G04	IL33	PPH17375E	28.92	27.173	25.494	29.899	29.772	28.242	29.398	31.921	27.994	29.537	31.331	26.416	28.312	32.476	27.4	31.28	30.49	29.918	31.014	32.836	28.32	28.712	28.985
G05	IL4	PPH00565B	39.913	39.178	35.724	33.961	33.703	Undetermined	34.12	33.779	33.183	33.647	32.177	Undetermined	Undetermined	33.638	Undetermined	Undetermined	34.141	Undetermined	33.789	34.381	Undetermined	Undetermined	Undetermined
G06	IL18	PPH00580C	22.262	22.79	22.194	23.265	21.958	22.947	22.211	21.741	22.533	21.866	22.59	22.691	22.524	23.162	22.223	22.998	22.411	22.215	22.235	23.568	22.426	22.518	22.392
G07	IL10	PPH00572C	37.006	36.28	35.723	36.944	Undetermined	35.487	Undetermined	Undetermined	37.372	Undetermined	34.141	34.33	Undetermined	Undetermined	Undetermined	Undetermined	34.811	Undetermined	34.235	Undetermined	35.011	Undetermined	37.194
G08	IL13	PPH00688F	32.357	32.105	32.631	31.823	36.481	31.409	36.448	32.875	32.29	36.361	32.612	34.146	34.526	38.518	35.299	37.684	34.464	27.853	36.63	37.751	32.256	33.781	32.542
G09	CLDN15	PPH09107A	27.997	28.465	28.442	28.677	28.85	28.719	27.623	27.362	27.107	26.16	27.397	26.772	28.455	27.908	27.142	28.52	27.362	28.08	27.1	27.936	28.455	28.68	28.251
G10	IL1B	PPH00171C	29.496	30.882	29.287	30.853	29.718	30.945	28.989	28.82	30.419	28.429	28.64	28.822	30.677	28.755	28.509	28.808	28.838	29.151	30.201	30.453	28.687	28.758	29.727
G11	IL22	PPH01079C	34.942	35.884	37.472	37.724	38.085	35.99	Undetermined	38.761	36.891	Undetermined	31.882	39.454	35.965	39.235	38.568	39.142	Undetermined	37.504	37.01	Undetermined	36.783	38.847	35.552
G12	LGR5	PPH13346A	30.496	30.286	30.336	31.375	29.959	29.572	29.754	28.872	30.641	29.393	30.36	30.296	30.979	30.685	30.143	30.007	30.701	29.95	30.644	31.386	29.954	30.793	29.969
H01	NLRP3	PPH13170A	33.776	Undetermined	32.719	Undetermined	33.273	33.319	34.441	Undetermined	34.818	32.319	33.545	31.919	Undetermined	Undetermined	33.666	Undetermined	33.448	33.894	33.67	33.723	32.089	34.862	Undetermined
H02	TPH1	PPH05974B	39.745	32.681	38.008	33.735	Undetermined	37.143	32.733	32.843	33.718	32.498	33.574	32.359	32.575	Undetermined	32.937	32.739	Undetermined	32.562	32.219	Undetermined	Undetermined	Undetermined	Undetermined
H03	GAPDH	PPH00150F	19.449	18.556	18.346	19.72	18.885	19.01	19.021	19.317	18.249	18.672	19.12	18.676	18.8	19.809	18.768	19.551	18.625	18.769	19.137	20.375	18.996	19.142	19.977
H04	HPRT1	PPH01018C	26.726	26.187	25.627	27.63	26.717	26.522	26.497	26.392	25.892	25.965	26.766	26.169	26.094	27.528	25.423	26.854	26.603	26.374	26.844	28.119	26.602	26.591	26.757
H05	RPLP0	PPH21138F	20.192	19.43	18.839	20.809	19.874	19.835	20.25	20.48	19.367	20.204	20.987	19.644	19.84	21.786	19.875	21.629	20.551	19.938	20.733	21.797	19.936	19.738	19.992
H06	PPC	PPX63339	17.863	17.928	17.824	17.877	18.272	18.154	18.373	18.232	18.136	18.271	18.187	18.27	18.168	18.222	18.456	18.326	18.793	18.739	18.602	18.354	18.154	18.145	18.01
H07	B2M	PPH01094E	16.502	16.373	16.41	17.446	16.53	16.849	16.737	16.234	16.245	16.194	16.667	17	16.524	17.158	17.015	16.931	16.369	16.39	16.775	17.896	16.234	16.244	16.646
H08	ACTB	PPH00073G	17.165	16.643	16.396	17.509	16.494	16.618	16.443	16.187	15.803	15.775	16.18	16.374	16.334	17.08	16.14	16.759	16.172	16.136	16.527	17.72	16.324	16.41	16.935
H09	RTC	PPX63340	21.266	21.647	21.292	21.719	19.485	19.912	19.309	19.678	19.538	19.482	19.363	19.43	20.087	20.143	19.88	19.839	19.09	19.192	19.092	18.91	18.917	18.916	19.112
H10	GDC	PPH65835A	Undetermined	38.238	Undetermined	38.39	Undetermined	36.506	Undetermined	34.128	39.411	Undetermined	Undetermined	37.087	Undetermined	Undetermined	33.19	Undetermined	Undetermined	32.313	Undetermined	Undetermined	38.368	Undetermined	Undetermined
H11	NRT	NRT	17.232	16.702	16.475	17.636	16.61	16.64	16.496	16.229	15.873	15.855	16.274	16.511	16.412	17.119	16.19	16.889	16.192	16.645	16.563	17.832	16.348	16.47	16.961
H12	NTC	NTC	17.485	16.745	16.497	17.811	16.514	16.668	16.45	16.362	15.848	15.888	16.232	16.578	16.584	17.166	16.211	16.971	16.149	16.734	16.557	17.906	16.295	16.516	16.956
Table Explanation:
The table shows the CT values from the custom RT2 Profiler PCR array (Qiagen) for a panel of 86 genes related to antibacterial and infammatory response and epithelial barrier integrity.
Housekeeping genes are in positions H03, H04, H05, H07, and H08.
Other controls: PPC, Positive PCR Control; RTC, Reverse Transcription Control; GDC, Genomic DNA Control; NRT, No Reverse Transcriptase; NTC, Negative Template Control
