# Supplementary material for: Fecal luminal factors from patients with irritable bowel syndrome induce distinct gene expression of colonoids
Source: Neurogastroenterol Motil. 2022 Apr 29;34(10):e14390. doi: 10.1111/nmo.14390 (PMC9786662; doi:10.1111/nmo.14390)
Supplement: Supplementary file 5 — Supplementary Material [file NMO-34-e14390-s003.xlsx]

## Sheet: Normalized signal strenght 
			100	101	102	103	201	202	203	204	205	206	207	208	209	210	211	300	301	302	303	304	305	306	307	308	309	310	311	312	313	314	315	316	317	318	319	320	321	322	323	324	325	326	327	328	329	330	331
GA Sample ID	Customers ID	Plate	Actinobacteria	Actinomycetales	Atopobium rimae	Bifidobacterium spp.	Alistipes	Alistipes onderdonkii	Bacteroides fragilis	Bacteroides pectinophilus	Bacteroides spp.	Bacteroides spp. & Prevotella spp.	Bacteroides stercoris	Bacteroides zoogleoformans	Parabacteroides johnsonii	Parabacteroides spp.	Prevotella nigrescens	Firmicutes	Anaerotruncus colihominis	Bacilli	Bacillus megaterium	Catenibacterium mitsuokai	Clostridia	Clostridium methylpentosum	Clostridium sp.	Coprobacillus cateniformis	Desulfitispora alkaliphila	Dialister invisus	Dialister invisus & Megasphaera micronuciformis	Dorea spp.	Holdemanella biformis	Anaerobutyricum hallii	Eubacterium rectale	Eubacterium siraeum	Faecalibacterium prausnitzii	Lachnospiraceae	Lactobacillus ruminis & Pediococcus acidilactici	Lactobacillus spp.	Lactobacillus spp. 2	Phascolarctobacterium sp.	Ruminococcus albus & R. bromii	Ruminococcus gnavus	Streptococcus agalactiae & Eubacterium rectale	Streptococcus salivarius ssp. thermophilus & S. sanguinis	Streptococcus salivarius ssp. thermophilus	Streptococcus spp.	Streptococcus spp. 2	Veillonella spp.	Firmicutes (various)
HEALTHY-1	HEALTHY-1	1	348.977	3.77958	4.51232	317.251	49.0865	95.9134	2.10224	252.185	138.956	265.41	9.19381	17.2064	3.72	7.8085	5.34342	502.344	60.8067	115.564	6.59796	37.7743	356.585	70.7038	3.11273	34.1434	6.48307	186.178	143.284	17.4334	4.97093	14.062	10.1339	81.3902	317.908	334.301	2.68772	6.03868	2.73565	32.827	142.695	5.84043	4.89879	20.3707	47.1765	9.11625	52.9521	314.123	138.715
HEALTHY-2	HEALTHY-2	1	260.625	7.50665	3.62313	230.907	28.1981	95.208	2.45455	258.353	141.509	197.794	6.94381	16.4786	4.2239	4.59921	5.13783	457.77	61.3027	95.2853	6.9678	41.3128	406.636	76.7162	3.28136	36.9168	6.78145	6.85865	4.56585	16.9281	4.67522	56.3903	76.4039	79.0706	391.267	569.318	2.63558	6.8077	3.36117	12.6877	8.22276	5.63227	56.9123	9.94608	55.4777	4.88467	49.7972	306.645	383.559
HEALTHY-3	HEALTHY-3	1	185.793	13.3828	3.48202	203.307	52.2122	124.885	4.43232	254.931	145.342	435.347	6.12827	40.5368	4.26199	15.4395	5.44561	601.934	61.9375	89.7892	6.95755	39.0576	380.856	64.758	5.32935	36.5987	6.95649	6.78652	5.72398	19.4708	4.23475	95.5797	59.8219	80.3454	376.186	465.942	57.7613	83.9209	3.27267	118.589	6.28094	9.31061	40.865	14.9621	44.0545	5.52797	53.3518	278.617	191.023
HEALTHY-4	HEALTHY-4	1	261.91	26.5447	3.36586	262.167	43.6103	98.5542	2.20015	258.254	141.406	440.581	5.66754	18.4045	4.19999	15.1387	5.16165	690.794	61.768	128.639	5.95279	156.379	384.988	65.8385	5.39964	37.6234	6.26435	268.494	19.5789	24.8817	93.7239	72.6089	76.6367	91.2213	255.871	493.25	2.94343	67.0634	3.27693	11.1878	118.306	7.23404	41.3587	8.28775	36.3828	3.54333	49.8598	374.348	194.676
HEALTHY-5	HEALTHY-5	1	231.292	17.4528	3.31251	219.909	67.2192	100.697	2.23567	252.489	138.316	420.498	6.60144	21.0982	5.50507	9.99852	5.25571	524.504	63.2218	136.036	5.06885	37.8052	374.911	72.0787	21.1928	37.2106	6.34122	6.27769	3.76404	13.3441	65.2564	85.3731	30.2331	212.428	292.794	459.429	3.56914	55.0477	7.56917	30.9189	7.47903	6.56096	20.976	19.1974	49.0096	5.04635	51.1469	244.88	147.022
HEALTHY-6	HEALTHY-6	1	182.224	5.51002	3.1848	157.643	52.5487	123.328	2.35945	253.232	136.306	241.116	6.61998	13.0986	5.29734	7.76834	4.88515	428.873	60.9583	106.085	5.26506	39.468	403.359	69.4793	2.80038	35.8513	5.89849	6.29106	4.00065	30.4661	4.18327	124.826	61.8513	267.592	404.644	487.959	2.48286	5.80803	13.0246	10.1389	6.60378	4.02123	68.8675	8.76796	38.9267	5.47811	49.2615	306.816	194.047
HEALTHY-7	HEALTHY-7	1	16.442	12.7974	3.85611	6.20347	156.687	104.086	3.12273	254.161	150.418	532.326	26.6879	20.5767	8.21845	55.4219	5.38555	728.487	63.848	404.817	8.2841	46.3666	420.652	69.2823	58.394	35.876	7.70109	506.026	283.829	16.0214	7.64738	42.6825	27.0338	123.175	332.136	397.459	3.55181	9.78956	5.13878	15.2867	8.92848	8.11885	21.2593	19.5305	182.077	70.1433	88.1399	573.763	107.992
IBS-1	IBS-1	2	82.6743	8.9774	4.23218	80.1367	59.8721	103.413	3.46843	248.263	140.396	405.885	10.2178	32.1901	9.72602	49.5624	5.66901	508.402	62.0419	471.349	10.1271	55.59	390.429	91.3135	7.06182	36.3238	7.77953	68.6202	6.74592	19.0887	8.00034	26.8622	60.7523	69.8846	531.118	635.858	15.3189	35.7804	4.06247	15.4383	98.7326	9.69671	24.635	328.73	225.372	13.2543	59.5529	467.233	122.719
IBS-2	IBS-2	2	100.482	41.0084	3.54759	94.7084	44.8935	125.646	2.60012	248.012	133.738	120.309	4.60973	13.3363	4.06838	8.37413	4.93114	759.664	62.2792	111.684	7.8111	41.1055	394.083	67.5582	3.739	36.494	6.10028	7.54814	4.0932	21.5754	4.45106	56.4285	17.4296	107.247	218.715	241.553	1.93334	7.57873	2.78381	8.0521	7.45064	8.8638	8.24884	7.67722	40.8407	4.96499	54.4115	213.798	102.073
IBS-3	IBS-3	2	233.315	11.2763	3.2323	203.395	46.1487	123.113	2.64083	237.914	123.664	75.9249	4.40165	12.6194	2.67434	3.41266	4.46895	519.879	60.7548	95.424	5.79326	39.6994	383.524	68.457	2.88955	35.1192	5.26781	5.95492	3.43607	72.8633	3.1782	148.12	8.89465	70.5965	141.413	553.931	1.5998	5.59161	4.52771	11.1301	29.2597	6.14237	9.15307	20.1086	49.8932	3.99394	48.3121	308.997	115.256
IBS-4	IBS-4	2	227.578	5.31436	3.89278	213.329	116.993	99.9897	3.76251	244.294	144.412	514.519	18.4979	24.3383	6.33577	35.345	5.33631	647.476	62.4562	211.664	8.25825	50.922	382.738	71.2033	4.2401	35.6421	6.64272	409.855	197.013	21.888	6.18071	27.4004	41.6693	77.4239	316.536	501.515	2.14432	7.43794	4.30979	11.0339	183.403	8.29075	20.8945	11.6002	86.5352	29.8113	69.4728	535.544	93.2563
IBS-5	IBS-5	2	74.089	5.62853	3.79283	77.765	106.711	95.556	3.27745	268.813	167.51	411.893	11.5918	26.0763	12.8664	89.4098	5.17668	686.995	62.0145	88.2706	7.97702	46.456	413.886	81.9469	4.9631	36.1126	6.02271	240.107	137.642	20.6747	6.22862	80.9257	67.0256	76.3823	431.143	683.906	2.63057	10.2282	3.88495	33.6719	8.1987	43.0362	62.7744	11.6718	35.2264	6.12208	52.5706	501.506	186.876
IBS-6	IBS-6	3	408.974	5.40821	4.13465	281.192	28.6713	95.2235	3.30917	244.403	131.329	107.511	8.82825	19.6501	4.42099	7.83323	4.98376	129.48	61.6897	419.398	7.42462	48.034	311.736	69.7202	7.3443	36.6463	6.70373	15.0092	6.06835	88.3183	59.01	127.378	35.7864	67.3664	215.627	494.867	3.50176	38.5926	2.887	10.1972	8.16078	10.695	36.5615	398.589	288.724	14.1398	63.7796	172.651	124.345
IBS-7	IBS-7	3	16.861	4.49516	3.361	9.886	80.2515	104.116	4.98434	241.176	137.943	289.16	6.39955	20.0219	3.71435	9.69822	4.5312	254.937	59.1254	110.25	6.17696	40.562	343.594	61.1352	3.29209	33.7295	5.14301	6.99956	3.7972	46.0823	3.7115	75.0085	31.6905	55.5188	304.831	470.215	1.72914	5.53801	1.94044	8.94078	10.3426	28.2413	21.5571	7.03373	33.9369	5.95007	47.5871	238.404	149.747
IBS-8	IBS-8	3	101.38	6.34079	3.5262	99.3769	45.4123	101.074	2.78136	239.675	146.348	179.309	8.42868	17.6463	3.50311	5.03592	5.15603	274.606	62.1138	101.943	7.56588	51.5112	331.973	65.1597	4.08109	36.1119	5.96829	20.0686	21.0242	38.1284	32.5663	106.151	468.668	67.5585	213.636	735.234	2.41164	32.6276	3.65352	9.43235	7.51458	12.0566	189.018	8.33382	43.5989	7.24571	50.987	255.094	610.806
IBS-9	IBS-9	4	26.8996	5.30828	3.7813	20.497	25.4919	98.2606	2.34993	241.856	122.539	59.6556	7.83157	18.7535	3.03976	6.7379	4.92024	318.021	62.0043	94.6868	7.07766	44.8348	358.543	65.4892	4.15372	33.1869	6.30313	7.44005	5.05759	27.6659	132.21	59.7698	147.957	87.715	528.106	594.182	1.81859	115.379	3.16601	10.1698	237.19	9.62274	56.4389	7.52437	40.3051	5.58474	49.3426	266.119	200.569
Table Explanation:
The table shows normalized signal strenght data for the 54 bacteria markers included in the GA-map® Dysbiosis Test (BioCode).
Headers: The number system divides the bacteria markers into different Phylum-groups; Actinobacteria 100-series, Bacteriodetes 200-series, Firmicutes 300-series (Firmicutes/Tenericutes/Bacteroidetes species 331), Proteobacteria 500-series, Tenericutes 600-series, and Verrucomicrobiota 700-series.
[truncated: 7 more columns]
