# Supplementary material for: Fecal luminal factors from patients with irritable bowel syndrome induce distinct gene expression of colonoids
Source: Neurogastroenterol Motil. 2022 Apr 29;34(10):e14390. doi: 10.1111/nmo.14390 (PMC9786662; doi:10.1111/nmo.14390)
Supplement: Supplementary file 6 — Supplementary Material [file NMO-34-e14390-s004.xlsx]

## Sheet: Blad1
Group	HEALTHY	HEALTHY	HEALTHY	HEALTHY	HEALTHY	HEALTHY	HEALTHY	IBS	IBS	IBS	IBS	IBS	IBS	IBS	IBS	IBS
ID	HEALTHY-7	HEALTHY-1	HEALTHY-2	HEALTHY-3	HEALTHY-4	HEALTHY-5	HEALTHY-6	IBS-1	IBS-2	IBS-3	IBS-4	IBS-5	IBS-6	IBS-7	IBS-8	IBS-9
Datafile	2020-11-30_B1W49_HILIC_NEG_HEALTHY-7_207	2020-11-30_B1W49_HILIC_NEG_HEALTHY-1_140	2020-11-30_B1W49_HILIC_NEG_HEALTHY-2_171	2020-11-30_B1W49_HILIC_NEG_HEALTHY-3_193	2020-11-30_B1W49_HILIC_NEG_HEALTHY-4_150	2020-11-30_B1W49_HILIC_NEG_HEALTHY-5_194	2020-11-30_B1W49_HILIC_NEG_HEALTHY-6_203	2020-12-04_B2W49_HILIC_NEG_IBS-1_118	2020-12-04_B2W49_HILIC_NEG_IBS-2_120	2020-12-04_B2W49_HILIC_NEG_IBS-3_121	2020-12-04_B2W49_HILIC_NEG_IBS-4_122	2020-12-04_B2W49_HILIC_NEG_IBS-5_125	2020-12-04_B2W49_HILIC_NEG_IBS-6_127	2020-12-04_B2W49_HILIC_NEG_IBS-7_128	2020-12-04_B2W49_HILIC_NEG_IBS-8_130	2020-12-04_B2W49_HILIC_NEG_IBS-9_135
HILIC_negative_57_9754a0_749	3.17859	3.62613	3.52761	3.97919	3.95498	3.61844	3.96385	3.53683	4.05486	4.02573	3.90956	3.85672	3.99648	3.58099	4.12959	3.46536
HILIC_negative_59_0141a6_343	4.66287	4.67118	4.7044	3.98913	4.68132	4.53647	4.7475	5.0434	4.64864	4.7319	5.14449	4.71339	5.13434	4.81966	4.93019	4.85874		Table Explanation:
HILIC_negative_61_988a1_157	5.24733	5.30111	5.24245	5.44275	5.50737	5.41321	5.42728	5.48344	5.71926	5.42758	5.33235	5.51022	5.21571	5.39883	5.34913	5.21736		The table shows the spectral features detected in fecal supernatants. The ID of each compound (~metabolite) show if it was detected by reversed‐phase chromatography (RP) or hydrophilic interaction chromatography (HILIC) using positive or negative electrospray ionization polarities, the average MZ and the average Rt.
HILIC_negative_61_988a0_685	5.27026	5.37747	5.37334	5.24398	5.39446	5.32044	5.32549	5.25579	5.43807	5.48554	5.40293	5.38335	5.35938	5.37867	5.39387	5.43436
HILIC_negative_61_988a3_478	5.1221	5.42313	5.11459	5.33649	5.32642	5.12206	5.25514	5.36879	5.05199	4.99634	5.28756	5.37367	5.30702	5.14233	5.31984	5.25281
HILIC_negative_61_9881a3_091	5.24454	5.24859	5.55209	5.24623	5.29231	5.08191	5.21296	5.06974	5.13444	4.9656	5.04785	5.06989	5.10613	5.16743	4.99194	5.35094
HILIC_negative_61_9881a3_989	4.85206	4.68059	4.11854	4.86209	4.65092	4.9665	4.92791	5.10668	4.65614	4.84142	4.49684	4.85244	4.91715	4.59632	4.90258	4.71712
HILIC_negative_61_9881a5_806	4.9487	4.96539	4.88406	4.32629	4.96691	4.82535	4.96317	5.28319	5.22327	5.11742	4.97608	5.03274	4.69362	4.82418	5.06852	5.08715		For example, HILIC_negative_118_0302a0_897, the average MZ is 118.0302 and average Rt is 0.897.
HILIC_negative_61_9881a1_45	5.48694	5.54075	5.55414	5.0189	5.59094	5.44746	5.1527	5.47474	5.02409	5.60456	5.74573	5.4505	4.75972	5.58311	5.64268	5.32344
HILIC_negative_70_946a5_146	5.31308	5.30892	5.26694	5.29296	5.33974	5.21735	5.31462	5.45604	5.30711	5.38524	5.29235	5.3737	5.25055	5.30225	5.28108	5.36987
HILIC_negative_71_0141a6_42	4.1082	4.62124	4.67331	3.84702	4.72304	4.48247	4.64114	5.34524	4.97463	5.0417	5.38569	4.98624	5.21788	5.0013	4.23392	4.95668
HILIC_negative_74_9405a5_15	4.32382	4.3296	4.28537	4.33542	4.43643	4.24278	4.32366	4.45428	4.32263	4.36758	4.29533	4.40277	4.27781	4.327	4.29508	4.40403
HILIC_negative_78_9584a5_203	4.39047	4.11021	4.36825	4.78631	3.87818	4.2761	4.40515	4.35027	4.09237	3.699	3.16489	4.52786	4.03999	4.24873	4.27654	4.29725
HILIC_negative_82_9413a1_045	4.20707	4.17427	4.06158	4.16111	4.39582	4.27785	4.48981	4.20889	4.22429	4.20878	4.25917	3.988	4.18235	4.26708	4.2731	4.25857
HILIC_negative_82_9537a0_682	4.50832	4.51268	4.66118	4.46802	4.54866	4.53693	4.57295	4.38942	4.64883	4.58285	4.3637	4.60425	4.40951	4.55651	4.57501	4.63045
HILIC_negative_82_9537a1_918	4.54641	4.59066	4.63826	4.30368	4.76425	4.78087	4.45589	4.63596	4.91895	4.83729	4.36269	4.63595	4.6745	5.03365	4.61171	4.86404
HILIC_negative_83_0497a2_008	4.61715	4.59456	4.69663	4.72077	4.92002	4.61995	4.76329	4.30715	4.88167	4.86122	4.42043	4.76805	3.72979	4.83601	4.70771	4.61373
HILIC_negative_84_9506a1_258	4.76763	4.80401	4.80441	4.82399	4.76986	4.84856	4.88764	4.48247	4.80808	4.7913	4.65381	4.71191	3.46588	4.61694	4.37068	4.42242
HILIC_negative_85_0295a7_704	4.1703	4.28292	4.35609	4.24399	4.41389	4.3541	4.28867	4.40415	4.36471	4.24912	4.42796	4.29032	4.41703	4.29912	4.32039	4.37333
HILIC_negative_85_0296a6_426	4.06351	4.40141	4.48873	3.6095	4.36911	3.69459	3.94657	4.85609	4.55223	4.46983	5.49137	5.02699	5.10006	4.36243	4.6673	5.04461
HILIC_negative_87_0083a6_762	4.05434	4.39882	4.55487	4.61006	4.75527	4.36194	4.68011	5.25762	4.68989	3.97699	5.03402	4.95815	4.98207	5.1365	4.63682	4.77569
HILIC_negative_87_009a6_464	3.91945	4.42041	4.51959	3.6519	4.70294	4.26258	4.26116	5.9632	4.00776	4.37921	5.8819	4.83478	6.20572	5.59681	4.95086	4.71415
HILIC_negative_87_0449a2_009	4.00384	4.66041	4.67074	4.75208	5.1776	5.07451	4.92507	4.55369	5.037	5.34941	4.65128	4.67169	3.61112	4.997	4.8954	4.85049
HILIC_negative_87_9728a5_161	4.42882	4.59848	4.35849	4.60386	4.35181	4.56364	4.3669	4.81289	4.43387	4.37582	4.69975	4.38387	4.45992	4.50442	4.42743	4.5455
HILIC_negative_88_0405a3_089	4.57193	5.0158	5.22499	5.00638	5.06436	4.79044	5.1103	4.42969	4.70412	4.81121	5.01828	5.01883	4.79957	5.19935	5.07592	5.19
HILIC_negative_88_0405a4_865	4.07808	4.29391	4.51313	4.31755	3.71405	4.30481	4.60778	4.30475	5.01519	4.52598	4.73426	4.79965	4.49797	4.75723	4.95982	4.25159
HILIC_negative_89_0241a6_086	4.4811	4.98653	4.85778	3.70969	5.07684	4.56919	4.73854	5.29313	4.83396	4.95885	5.09433	4.89676	4.90253	4.96545	5.00864	4.9092
HILIC_negative_89_9697a5_17	4.16748	4.41786	4.42707	4.43905	4.20642	4.00764	4.21595	4.61738	4.23095	4.57478	4.49757	4.25102	4.28309	4.09218	4.16954	4.38235
HILIC_negative_91_0554a0_944	3.65932	3.49392	3.68878	3.7679	3.88777	3.67281	3.29259	3.10558	3.88588	3.71742	3.58133	3.81481	2.51845	3.7687	3.70341	3.4381
HILIC_negative_92_0503a0_872	4.5917	4.80576	4.82226	4.82788	4.72533	4.67865	4.86154	5.26074	4.86947	4.84872	4.69051	4.85189	4.73682	4.57918	4.77813	4.89776
HILIC_negative_92_0504a1_787	4.69523	4.65831	4.73616	4.69089	5.0813	4.62881	4.58347	5.16006	4.74849	4.93675	4.98867	4.97828	4.85641	4.85692	4.92244	5.0281
HILIC_negative_92_0504a0_991	4.9068	4.6986	4.73097	4.88734	4.76363	4.98524	4.74246	5.14905	4.8626	4.78498	4.68668	4.74619	4.56652	4.98782	4.70194	5.00662
HILIC_negative_92_0504a5_64	4.48371	4.4512	4.41599	4.21465	4.46173	4.40639	4.47391	4.44611	4.49018	4.46004	4.43049	4.38975	4.45692	4.43177	4.36109	4.42974
HILIC_negative_92_0505a0_706	5.09002	5.06828	4.80889	5.10752	5.12588	5.11422	5.18877	5.01919	4.92249	4.95145	5.26313	5.31527	5.39026	5.30735	4.89138	5.27839
HILIC_negative_92_0508a5_447	4.33859	4.39603	4.49987	4.13987	4.31882	4.48506	4.22711	4.43024	4.56306	4.47407	4.37281	4.44753	4.49629	4.47822	4.45522	4.47597
HILIC_negative_92_928a0_954	4.54483	4.57092	4.42488	4.61851	4.65599	4.41096	4.49776	4.52033	4.53251	4.58312	4.47	4.59771	4.37832	4.42517	4.38796	4.29846
HILIC_negative_93_0343a0_712	5.00851	4.82818	4.76546	4.95142	4.8353	4.80223	4.86905	5.13028	4.78353	4.76326	4.60055	4.74439	4.81832	4.85319	4.86545	4.64527
HILIC_negative_93_0345a5_072	4.46273	4.64265	4.53073	4.36515	4.49931	4.73207	4.57935	4.53863	3.82149	3.70914	4.33635	4.27168	4.91531	4.39295	4.3351	4.33058
HILIC_negative_93_0346a1_127	4.9911	5.34348	5.14629	5.11261	5.05117	5.36431	5.23998	5.30925	5.19943	5.13844	5.16942	5.04201	5.10748	5.10296	5.28908	5.0752
HILIC_negative_93_0348a0_955	4.40533	4.44114	4.26018	4.75977	4.27839	4.36727	5.48638	4.32949	4.58796	4.46831	4.49382	4.4904	4.23277	4.51443	4.51203	4.33253
HILIC_negative_93_0457a1_295	4.34099	4.70727	4.80223	4.92675	4.78704	4.38055	4.44149	4.96906	4.41427	4.25447	4.90772	4.84392	4.2737	4.53135	4.70006	4.67574
HILIC_negative_93_0458a3_005	6.16608	6.14836	6.59237	6.24973	6.29409	6.01572	6.1205	6.15525	6.07416	5.60848	6.4396	6.38211	5.8967	5.97264	6.15544	6.01284
HILIC_negative_94_0297a3_153	4.60309	4.82835	5.49019	5.49512	5.44182	4.67771	5.00966	5.96339	4.45296	4.68539	5.80042	5.22621	5.845	5.00639	5.24677	4.86722
HILIC_negative_94_0298a5_045	4.69995	4.79822	4.47495	4.88384	4.55084	4.92014	4.73479	5.61024	5.11075	5.08925	5.15042	5.26843	4.60767	4.88106	4.9341	4.60206
HILIC_negative_94_0298a3_649	5.16264	5.37109	5.37628	5.72262	5.74624	5.38108	5.501	6.24342	5.44026	5.61764	6.20016	5.41163	6.34469	5.66621	5.58035	5.74191
HILIC_negative_94_9249a0_95	4.38965	4.35593	4.30315	4.42516	4.40016	4.26453	4.29256	4.44818	4.45667	4.51898	4.48968	4.52793	4.29775	4.41238	4.232	4.15137
HILIC_negative_94_9807a4_418	4.56154	4.95252	4.72699	5.03506	5.10525	5.25303	5.05085	4.76845	5.13765	5.14226	4.93707	5.09055	4.67701	4.9675	5.15031	5.11232
HILIC_negative_95_0245a1_106	4.03241	3.922	4.09664	4.07075	4.18588	4.17125	3.98349	4.35394	4.32077	4.09427	4.10639	4.5396	3.81809	4.25937	4.39478	4.03498
HILIC_negative_95_0494a1_16	4.50106	4.54249	4.54113	4.54892	4.56005	4.56494	4.55191	4.56584	4.56631	4.56935	4.53351	4.58633	4.40374	4.60816	4.5719	4.55757
HILIC_negative_95_0612a6_419	2.93852	4.23121	3.54784	2.71412	4.612	4.55734	4.43466	3.25807	4.02878	3.14463	3.30739	3.18426	3.45312	3.32399	3.32787	5.75679
HILIC_negative_96_9601a1_669	4.64366	5.21219	5.36781	4.88049	4.81941	4.80065	4.97451	4.88785	5.01187	5.23989	4.91722	4.97726	3.83949	5.35286	5.5949	4.99329
HILIC_negative_96_9601a1_26	4.58232	4.67311	4.88238	4.58482	6.23317	5.1416	4.72351	4.66264	5.43967	6.16061	5.07093	5.12896	4.76944	4.71761	5.43952	5.32224
HILIC_negative_96_9602a1_951	4.03695	4.38923	4.87265	4.37297	4.5495	5.25583	4.07208	4.17115	4.71546	4.34508	4.17483	4.32005	4.38265	4.98996	4.89998	4.6115
HILIC_negative_98_9493a0_575	4.36888	4.53206	4.84	4.62398	6.15971	4.72824	4.47059	4.61301	4.88548	4.69625	4.79095	4.71771	4.56943	4.91015	4.83915	4.55115
HILIC_negative_99_0455a0_944	4.4036	4.43198	4.55472	4.85833	4.94297	4.83759	5.2338	3.90448	5.59806	4.51897	4.65323	4.92292	3.84415	4.82546	4.78962	5.30482
HILIC_negative_99_9254a7_701	5.9356	5.71745	5.80037	5.49684	5.66596	5.79344	5.79314	5.64022	5.50103	5.33229	5.7017	5.75931	5.63098	5.45588	5.54191	5.52971
HILIC_negative_99_9258a0_795	5.11683	5.17249	5.05848	5.20938	5.09667	5.08158	5.15913	5.27635	5.10739	5.07152	5.05798	5.19328	4.98806	5.11447	5.10206	5.13175
HILIC_negative_99_9259a0_983	5.30715	5.12442	5.15531	5.28461	5.39919	5.18956	5.1366	5.39129	5.329	5.23973	5.30313	5.23296	5.21222	5.1642	5.16009	5.1562
HILIC_negative_100_0405a6_312	4.48118	4.58429	4.51312	3.96552	4.56412	4.48005	4.46067	4.79856	4.80341	4.693	4.73699	4.44244	4.85669	4.86207	5.20946	4.70585
HILIC_negative_100_0405a5_631	4.15252	4.63683	4.49336	3.93855	4.65537	4.22274	4.76606	4.56106	4.9297	4.81	4.95228	4.35602	4.68242	4.99153	5.151	4.80367
HILIC_negative_100_0406a6_1	4.67069	4.83308	4.68174	4.27613	4.74073	4.70155	4.77711	4.83546	5.19794	5.05036	5.15886	4.64577	5.23615	5.12673	5.37289	4.74456
HILIC_negative_100_041a6_238	4.82133	4.92445	4.85327	4.29063	4.34795	4.8202	4.39089	5.10327	5.18956	5.03078	5.11963	4.6641	5.39278	5.26323	5.33166	4.87816
HILIC_negative_101_0249a6_419	4.63881	5.07359	5.17365	5.07869	5.21247	5.10188	5.23945	5.30993	5.17586	5.1582	5.40153	5.15499	5.26343	5.26559	5.29704	5.26477
HILIC_negative_101_025a5_628	4.42151	4.84457	4.69552	4.34981	4.89837	4.53984	4.98273	4.68679	5.26429	5.03284	5.03775	4.62513	4.80961	5.34774	5.42225	4.99018
HILIC_negative_101_0252a6_298	5.22141	5.30292	5.17193	4.80927	5.37615	5.24524	5.34937	5.48687	5.35447	5.34145	5.58876	5.34902	5.46155	5.45441	5.50065	5.47415
HILIC_negative_101_0254a6_136	5.07679	5.3245	5.18182	4.69129	5.37274	5.12965	5.21441	5.41886	5.57894	5.43194	5.46094	5.13207	5.74309	5.67148	5.71104	5.16709
HILIC_negative_101_0608a1_999	5.49034	5.44394	5.60376	5.53547	5.89084	5.68449	5.65568	5.32105	5.83822	5.93694	5.57464	5.80007	4.6283	5.85775	5.77837	5.47851
HILIC_negative_101_061a1_84	4.90155	4.57041	4.64029	4.60978	4.78368	4.95132	4.97454	4.55449	4.97056	5.15461	4.74921	4.95077	3.87235	5.03218	5.01139	4.6857
HILIC_negative_102_0268a3_928	4.85316	4.82634	4.59691	4.88001	4.83863	4.60131	4.95202	4.98409	4.84436	4.9489	4.74678	4.54469	4.74646	4.86204	4.48889	4.06922
HILIC_negative_102_0559a3_54	4.16422	4.49127	4.23235	4.46897	4.5497	4.7057	3.95993	3.91403	5.00014	5.02304	4.10405	4.17781	3.25774	4.53432	5.10852	3.91572
HILIC_negative_103_0401a6_761	3.68028	3.95219	4.48587	4.08672	4.11219	4.46764	4.40149	4.2156	4.60072	2.87916	4.19978	4.37442	4.13581	4.2792	3.90072	4.47065
HILIC_negative_103_0405a2_454	3.83931	5.09956	4.76356	5.28443	5.29946	4.71523	5.15437	5.5045	5.47381	4.85617	4.19898	5.06903	5.17482	5.34945	5.48567	5.84517
HILIC_negative_103_0515a7_145	3.60128	3.85484	3.87041	5.11706	4.03267	4.13353	4.10445	3.55789	3.9829	3.7862	3.60262	4.95141	3.97264	4.3085	3.64534	4.19983
HILIC_negative_104_0354a7_416	4.70452	5.10306	5.06377	3.19133	4.81413	4.85621	4.70075	4.61154	4.95976	4.84	5.07509	5.18752	4.75969	5.02692	5.38937	4.79342
HILIC_negative_105_0013a1_625	4.05673	2.44669	2.18432	4.8183	4.61761	4.31035	4.66947	4.08365	4.55658	4.79533	4.40277	4.4988	3.63034	4.28174	4.80234	4.49929
HILIC_negative_105_0197a6_483	5.02278	5.26088	4.88766	3.25834	5.21854	5.01907	3.98623	4.81388	4.40756	5.16973	4.30259	4.93779	3.61153	4.96638	5.03894	5.16857
HILIC_negative_105_0197a6_762	4.61015	4.71072	4.43667	3.93502	4.80583	4.55946	4.04667	4.07495	4.67524	3.9154	4.3317	4.49486	3.85126	4.41746	4.25604	4.88994
HILIC_negative_107_0506a1_175	4.31787	4.96119	4.65431	5.15792	4.87077	4.98569	4.70574	4.95419	4.86251	4.92909	4.74546	5.04908	5.03847	4.91397	4.77798	4.79036
HILIC_negative_107_0664a7_702	5.13625	5.10387	5.06691	2.81713	5.10845	5.04326	5.13425	5.07631	5.0837	5.00309	5.01792	5.08829	4.99778	5.01517	4.99166	5.15827
HILIC_negative_108_0454a1_875	5.45795	5.94879	5.82349	5.85737	6.15859	5.76942	5.78008	5.61992	5.13184	6.06727	5.74898	5.7072	5.35918	5.87879	5.74628	5.74154
HILIC_negative_108_0455a1_448	5.09635	4.94561	5.06828	5.11066	5.29198	5.16811	5.06841	4.83109	6.94061	5.2653	5.13463	4.9209	4.40531	5.257	4.95784	4.65848
HILIC_negative_108_0458a0_732	4.25863	5.04092	4.68578	4.54881	4.76041	4.19461	4.90714	4.7896	4.37523	4.12434	4.63002	4.59736	3.95117	4.74774	4.42581	4.65876
HILIC_negative_108_9015a5_207	5.03996	4.93236	4.88513	5.03699	4.95729	4.83836	4.9653	5.08028	4.85563	4.82717	4.9541	4.91426	4.78206	4.87253	4.83645	5.0143
HILIC_negative_108_9019a0_958	4.36256	4.01632	4.20217	4.34082	4.3418	4.23808	4.3242	4.38103	4.36986	4.39587	4.39925	4.40599	3.98365	4.33206	4.27267	4.22092
HILIC_negative_108_9022a5_086	4.96325	4.89615	4.89334	4.78658	4.91809	4.89158	4.85196	4.88889	4.82674	4.91819	4.73737	4.84663	4.70319	4.80714	4.88814	4.78642
HILIC_negative_109_0292a1_314	4.5414	4.51678	4.6157	4.45056	4.25607	4.69111	4.52984	4.65585	4.30431	4.33547	5.0525	4.34073	6.57807	4.57464	3.86795	4.66343
HILIC_negative_109_0293a0_75	4.13629	4.72623	4.21358	4.51357	4.08752	4.20227	4.6463	5.07919	4.22876	3.6678	4.80368	4.05438	5.21533	3.85073	3.50179	4.4497
HILIC_negative_109_0294a0_875	4.32049	3.94733	4.11563	4.99659	4.40113	4.73027	4.9976	3.79529	3.91515	4.83797	6.02911	4.92243	6.12629	5.33013	4.88025	4.58984
HILIC_negative_109_0298a2_008	5.42434	5.92891	5.49699	5.06786	5.21297	5.31018	5.14293	5.95897	4.84054	5.4374	5.71774	5.69629	6.26067	5.69561	5.40886	5.72278
HILIC_negative_110_0251a3_496	3.53504	4.19838	3.94515	4.64281	4.34256	4.86235	4.51879	4.6682	4.61702	4.3893	4.96571	5.00967	5.11523	4.6421	4.81266	4.74945
HILIC_negative_110_0252a5_853	4.63078	4.61525	4.57113	4.34722	4.11779	4.20109	4.44787	4.4606	4.11	4.61911	5.0102	4.75137	4.93593	4.83928	4.16664	4.48698
HILIC_negative_110_0253a7_709	4.95398	4.79203	4.76558	3.2111	4.78093	4.83495	4.81272	4.64473	4.64297	4.63078	4.66957	4.74757	4.82157	4.67085	4.71933	5.02442
HILIC_negative_110_0723a4_348	3.32834	3.44632	4.81572	3.13319	3.8107	2.97332	4.05455	4.61765	2.86943	2.78147	4.92779	3.4217	4.16535	4.53409	2.89332	4.39849
HILIC_negative_110_8989a3_46	4.90739	4.84037	4.74405	4.85974	4.79463	4.62966	4.83153	5.16561	4.39023	4.84153	4.98364	4.88016	4.96912	4.83623	4.75258	4.96622
HILIC_negative_110_8989a5_085	4.84217	4.87076	4.70776	4.76832	4.71669	4.82496	4.75137	4.87653	4.81793	4.80347	4.78045	4.84647	4.69723	4.81041	4.8574	4.93803
HILIC_negative_110_958a1_337	4.24366	5.13335	5.2904	5.54447	5.42649	5.10713	5.48581	4.15038	5.64105	5.66547	5.522	5.62738	5.0398	5.56597	5.70881	5.36047
HILIC_negative_110_9758a1_349	5.49249	5.42465	5.43434	5.79815	5.87983	6.11394	5.97981	4.89033	6.60715	5.84131	5.80031	5.8584	6.03928	5.98857	6.34331	6.19153
HILIC_negative_110_985a7_665	5.60934	5.10819	5.18724	3.02392	4.30002	3.67116	3.94482	3.95332	2.64518	4.0952	4.13048	4.63365	4.4544	4.29406	4.94351	4.80491
HILIC_negative_111_0065a1_672	6.23344	6.51446	6.35876	6.25497	6.4621	6.49953	6.56484	6.11623	6.41978	6.73204	6.51088	6.56503	5.95969	6.49127	6.7987	6.62256
HILIC_negative_111_0196a2_213	3.87542	4.51482	4.11309	4.14928	4.63322	5.05123	4.5439	4.71771	5.42017	5.15442	4.60801	5.55699	5.3758	5.03902	5.3226	5.21418
HILIC_negative_111_0199a5_903	5.80966	5.82507	5.7084	3.2352	6.04718	5.40513	5.81659	5.82611	5.17161	5.56277	6.10231	5.97244	5.373	6.40398	6.35486	5.54858
HILIC_negative_111_0453a1_213	4.61838	5.15498	4.76343	4.80299	4.56525	5.24936	4.92048	4.99404	5.27473	5.54264	5.0991	5.09809	4.88183	5.39224	5.29552	5.01314
HILIC_negative_111_0455a3_066	4.79491	4.72644	4.87778	4.59312	4.27539	4.93054	4.62874	4.91368	4.84784	5.06086	4.74129	4.80912	5.02917	4.7852	5.14019	4.67036
HILIC_negative_112_0165a2_285	3.8326	4.14408	3.97349	4.04178	3.74195	4.2775	4.11506	4.14643	4.50597	4.70323	4.48165	4.40074	4.24939	4.14943	4.321	4.05308
HILIC_negative_112_0518a3_554	4.13995	4.02239	4.39591	3.85286	3.86725	4.16075	3.96852	3.62893	4.63437	4.6822	4.15375	4.30817	3.52114	4.43879	4.44265	4.19994
HILIC_negative_112_9854a1_19	5.49186	5.2643	5.3856	5.50449	5.45856	5.48988	5.4995	5.28294	5.4576	5.49472	5.49345	5.65235	5.33232	5.48168	5.47445	5.52713
HILIC_negative_112_9855a1_069	5.47384	5.15209	5.2049	5.66292	5.48212	5.52167	5.17198	5.30743	5.38134	5.3945	5.31011	5.46562	5.7071	5.55199	5.55638	5.75355
HILIC_negative_112_9856a5_433	4.70825	4.74262	4.8363	5.17349	4.76598	5.05377	4.73444	4.8992	4.91085	4.91434	4.88487	4.9114	4.87898	4.92815	4.83902	4.9935
HILIC_negative_112_9856a5_793	5.5427	5.55481	5.43163	4.97231	5.62121	5.29976	5.57327	5.54026	5.46462	5.63106	5.59307	5.51451	5.36349	5.64015	5.29662	5.53021
HILIC_negative_112_9859a5_647	4.90477	4.83258	4.82434	5.26185	4.77582	4.82084	4.77326	4.22177	4.3915	4.98171	4.94372	4.86516	4.14544	4.9908	4.7244	4.88086
HILIC_negative_113_0242a0_929	4.16559	4.42143	4.2333	4.15603	3.88328	4.48023	4.40838	4.19821	4.57823	4.76497	4.49918	4.43476	4.05755	4.64184	4.45661	4.19586
HILIC_negative_113_0243a2_585	4.47972	5.1748	5.23118	4.82924	5.31045	4.78077	5.25962	4.99413	5.43361	5.22297	5.38606	4.99573	5.02507	3.95037	5.50604	4.91304
HILIC_negative_113_0246a1_211	4.74403	5.14256	4.7449	4.81278	5.03264	5.10524	5.13807	5.04971	5.247	5.37567	5.10433	5.15168	4.73562	5.16901	5.10467	4.98325
HILIC_negative_113_0252a6_413	4.63126	5.28122	5.28001	4.05256	5.38367	5.01495	5.23841	5.60033	5.11253	5.24455	5.67922	5.27614	5.64294	5.32253	5.37892	5.33623
HILIC_negative_113_9261a0_981	4.33418	4.21526	4.28907	4.44044	4.43826	4.42333	4.26734	4.5241	4.41465	4.41609	4.40777	4.41069	4.365	4.33995	4.32288	4.23074
HILIC_negative_114_0566a8_22	4.18541	4.6642	4.9319	2.83167	4.40072	4.50179	4.34262	4.31729	3.93976	4.49489	4.68104	4.85768	4.22691	4.49036	4.56898	4.44365
HILIC_negative_114_0926a1_438	4.1494	3.95433	4.24061	4.09688	4.04497	4.31949	4.00737	3.04439	4.65723	4.30112	3.91106	3.89582	2.78482	3.71059	4.12611	4.24221
HILIC_negative_114_9366a0_746	3.85225	4.18729	3.54002	4.4759	4.29931	4.03972	4.21122	4.32718	4.13153	4.13011	4.18792	4.44597	4.40985	3.99211	4.68384	3.81058
HILIC_negative_115_0039a8_303	4.90397	5.44944	5.53123	5.50087	5.05069	5.1482	5.57097	5.17462	5.20667	5.21607	5.46252	5.779	5.17263	5.50246	5.9269	5.2761
HILIC_negative_115_0401a2_459	5.08941	4.77641	5.22762	4.69252	5.38966	5.1512	5.10803	5.69001	5.64431	6.17123	5.21123	6.03562	4.57461	6.11012	6.23345	5.84082
HILIC_negative_115_9204a0_984	5.65712	5.57748	5.6117	5.864	5.85431	5.65175	5.56225	5.66727	5.56861	5.47701	5.72469	5.58421	5.5879	5.50674	5.51264	5.50255
HILIC_negative_115_9205a7_699	5.52481	5.26426	5.46134	5.06926	5.2354	5.39797	5.31503	5.38084	5.14859	5.09641	5.37112	5.30926	5.28699	5.15482	5.18582	5.19765
HILIC_negative_115_9206a0_798	5.50036	5.44466	5.47851	5.5149	5.44254	5.35372	5.461	5.6125	5.40348	5.40552	5.39928	5.5033	5.30759	5.41588	5.41046	5.44547
HILIC_negative_115_9206a1_671	5.6254	5.74036	5.61991	5.73508	5.67055	5.66852	5.65693	5.70615	5.78369	5.79635	5.70471	5.79443	5.36583	4.52822	5.80996	5.66419
HILIC_negative_116_0716a6_421	4.25381	4.77988	4.86252	4.44234	4.6261	4.7066	4.55878	4.15373	4.92495	4.73568	4.75542	4.85641	4.42963	4.75049	5.06891	4.67169
HILIC_negative_116_0718a6_741	4.2689	4.47714	4.70524	3.55074	4.40491	4.43078	4.30737	4.21648	4.66961	3.7234	4.69938	4.66891	4.32619	4.44264	4.60488	4.56743
HILIC_negative_117_0215a3_952	5.70203	6.5557	7.62053	6.81586	6.43471	6.42672	6.66332	6.92324	6.44234	6.57289	6.72846	6.7124	7.10468	6.72639	6.24714	5.93748
HILIC_negative_117_0428a1_68	4.95007	5.61705	5.78535	5.67453	6.10341	5.78699	5.80326	6.17372	6.71179	6.32293	5.92878	6.10752	5.49038	5.6038	5.78292	6.45269
HILIC_negative_117_0559a1_234	4.53751	5.49861	4.99292	5.07415	5.00196	4.50782	4.95874	4.83624	4.38556	5.08249	5.06565	5.0891	4.57095	4.442	4.92513	4.93894
HILIC_negative_118_0302a0_897	5.1007	5.20887	5.28464	5.28599	5.20373	5.11572	5.18634	4.48901	4.45382	4.49772	4.42942	4.5088	4.25633	4.56265	4.501	4.50268
HILIC_negative_118_0303a2_735	4.62074	5.50599	4.92022	4.27874	4.83103	4.10054	5.25957	4.79863	4.13509	3.7882	4.12945	4.46934	4.83365	4.02133	4.32794	4.96962
HILIC_negative_118_0321a0_75	4.75681	4.67498	4.64152	4.868	4.65287	4.69393	4.73485	4.3925	4.08173	4.06576	4.20365	4.24813	3.94853	4.04495	4.02707	4.07534
HILIC_negative_118_0322a0_981	4.66955	4.29026	4.97825	4.35298	4.72957	4.56257	4.88329	4.22042	4.67469	4.7221	4.65718	4.7457	4.49826	4.80672	4.74848	4.7538
HILIC_negative_119_0363a9_925	6.50858	6.15332	6.22414	6.63503	6.18833	6.16496	5.99206	6.04546	6.21041	6.36592	6.25042	6.74532	6.11691	6.37604	6.14251	6.52044
HILIC_negative_119_0363a5_628	5.96674	5.6253	5.63391	5.81047	5.62452	5.69444	5.66708	5.6422	5.66959	5.82118	5.61729	5.95272	5.72245	5.71906	5.69702	5.88364
HILIC_negative_119_0363a5_728	5.46542	6.00933	5.57409	6.02113	5.93435	5.76418	6.03218	5.5703	6.22196	6.05845	6.20719	6.23602	5.89971	6.0662	6.11113	6.11411
HILIC_negative_120_0304a3_946	5.55417	5.70132	4.97741	5.8208	5.60389	5.84914	5.66515	4.88433	5.39636	5.61107	5.30236	5.49098	5.60506	5.56297	5.67082	5.09337
HILIC_negative_121_0296a0_736	5.77989	6.1412	6.29252	5.74952	6.0326	6.07709	5.81412	6.03345	6.34555	6.34845	5.73538	6.46273	5.57729	6.15769	6.3541	6.26972
HILIC_negative_121_0299a0_845	5.51229	5.83271	5.95706	5.41971	5.74661	5.79736	5.62565	5.24978	6.38234	6.38179	5.54378	6.37089	5.18687	6.0952	6.47497	6.09998
HILIC_negative_121_0303a1_998	5.16505	5.50332	5.38038	5.31539	5.39741	5.29	5.08598	5.74553	5.44879	5.69839	5.64561	5.86975	5.06015	5.44992	5.69317	5.8812
HILIC_negative_121_0445a3_927	6.03813	6.2346	5.9253	6.19357	6.20313	6.20935	6.21413	6.26318	6.18261	6.24797	6.14702	6.23855	6.08268	6.18472	6.23081	5.68797
HILIC_negative_121_0657a1_037	4.29147	6.05999	5.76461	4.907	4.51336	4.89258	5.71123	5.59112	4.44399	5.12687	6.05491	4.6623	5.85495	4.74234	4.39544	4.90833
HILIC_negative_122_025a3_152	4.15326	4.25052	4.55195	4.1826	4.32601	4.21165	4.34811	4.24125	4.19577	4.28597	4.01388	4.39955	4.53545	4.15799	4.14774	4.13147
HILIC_negative_122_025a3_643	5.62296	5.93067	5.89548	5.99544	5.99734	5.96312	6.03024	5.32374	5.64835	5.88234	5.99832	5.96727	5.48267	6.08099	6.03984	5.94718
HILIC_negative_122_025a0_952	4.96544	5.1408	4.86693	4.7352	4.37074	5.17235	4.7162	5.10899	4.91713	4.9558	4.87841	4.92694	4.95366	5.03865	4.94092	4.76541
HILIC_negative_122_0614a5_238	3.82443	3.89694	3.86944	3.87354	3.77381	4.37738	3.88176	4.14561	4.35309	4.15201	4.3807	4.28989	4.13246	4.33902	4.2981	4.12908
HILIC_negative_123_0408a0_874	4.693	4.88731	5.04074	4.6168	4.32228	4.83317	4.58518	4.496	4.81518	4.93172	5.16329	4.84105	5.02668	4.89662	4.30899	4.71875
HILIC_negative_123_0454a1_962	4.97318	4.66265	6.0895	5.30156	4.88882	5.11816	5.04631	4.93465	5.19109	4.80228	6.35516	5.27919	5.83109	5.36083	4.90697	4.93609
HILIC_negative_123_0456a5_02	3.94208	3.90579	4.08493	4.0682	3.60397	4.3766	4.55243	4.25918	4.50567	4.48014	4.2499	4.20798	4.77839	4.62139	4.05206	4.42089
HILIC_negative_123_056a4_255	4.02617	4.62337	4.58277	4.6278	3.53759	3.95231	3.79262	4.96666	3.65506	3.88274	4.9815	4.87008	4.86036	4.89021	4.68655	3.41718
HILIC_negative_124_008a6_407	4.12884	4.5086	5.7613	3.14274	4.16885	4.09882	4.41429	6.10297	3.90048	4.14945	5.89812	4.50878	6.03521	4.48003	4.02432	6.17031
HILIC_negative_124_0313a1_046	3.91909	3.77753	4.5545	4.81748	4.95201	4.61772	3.96643	3.87206	2.49596	4.01918	4.42904	4.4454	4.99228	3.74346	4.92182	4.06904
HILIC_negative_124_0405a2_791	5.5144	5.60281	5.25425	5.02009	3.94792	4.003	5.34373	5.33876	3.6719	5.6402	5.71395	5.28494	5.71505	5.68227	4.45664	5.32985
HILIC_negative_124_0405a1_301	4.49112	4.3659	4.37536	4.54607	4.50975	4.33429	4.42038	4.89567	4.8604	4.60506	4.77036	4.51509	4.112	4.74683	4.44486	4.3994
HILIC_negative_124_9919a5_352	3.79875	3.95933	6.24537	4.11198	4.1391	3.56977	3.99004	5.68124	3.97476	3.98106	4.36248	4.23752	4.32725	4.10056	4.0317	5.78038
HILIC_negative_125_0245a4_812	4.64902	4.60008	4.73985	4.54865	4.37352	5.17437	4.56652	4.62639	5.02406	4.90403	5.06454	5.41798	4.81484	5.18033	5.02706	5.02575
HILIC_negative_125_0246a5_073	4.55702	4.11625	4.05785	4.89859	4.083	4.55547	4.41088	4.19058	5.10156	4.85295	4.36634	4.36654	4.32364	4.71216	4.74071	4.61098
HILIC_negative_125_0354a1_45	5.57199	5.61789	5.60063	5.00251	5.48671	5.79825	5.8172	5.17467	5.75725	5.96159	5.60346	5.78776	4.9159	5.9852	5.86935	5.85593
HILIC_negative_125_0358a2_859	4.97503	4.65334	4.47804	4.81744	4.85916	5.20521	4.89864	4.70867	5.15846	5.26491	4.65317	5.20274	3.99382	5.24099	5.59554	5.08905
HILIC_negative_125_0612a2_006	4.82966	4.80146	4.73422	4.58049	4.00122	5.21921	4.76983	4.66899	5.23205	5.46676	5.12799	5.26466	4.88176	5.24809	5.2677	4.81476
HILIC_negative_125_0614a1_03	4.69213	4.81963	4.43416	4.80551	4.69293	5.2618	4.50628	4.80585	5.14143	5.21592	4.87751	4.14683	4.73331	5.2362	5.0308	4.90752
HILIC_negative_126_8809a5_664	3.23514	3.56395	3.41989	3.43372	3.49397	3.55187	3.27252	3.86565	3.88555	3.7657	3.6942	3.53425	3.85976	3.63962	2.68173	2.80706
HILIC_negative_126_881a5_851	4.19205	4.48308	4.43113	4.21774	4.35752	4.44753	4.32213	4.06286	4.39008	4.3274	4.22605	4.46389	4.1736	4.00273	4.49939	4.41898
HILIC_negative_126_9393a1_04	4.56931	4.77462	4.82701	4.85614	5.20283	4.88869	4.7937	4.36103	5.23636	5.0516	4.5207	4.05801	4.43184	5.27582	4.94943	5.01062
HILIC_negative_126_986a0_942	3.9031	4.62866	4.95316	5.03993	4.36839	4.33901	4.21921	3.69941	4.6988	4.81324	5.12862	3.93627	4.4549	5.20891	4.52511	4.17923
HILIC_negative_126_9973a1_16	4.58297	3.5576	3.70112	5.12878	5.04326	4.1498	4.42604	3.8671	3.81585	4.68881	5.32957	4.61196	4.18984	5.47976	5.073	4.20921
HILIC_negative_127_0401a1_58	5.18777	5.13116	5.01266	5.01929	4.73996	5.49653	5.07432	5.13399	5.31558	5.60472	5.28962	5.36806	4.86487	5.17309	5.48468	5.22913
HILIC_negative_127_0401a2_859	5.44208	4.90648	5.05988	5.19736	5.25229	5.31291	5.06345	4.81626	5.84985	5.59422	5.14769	5.04624	4.69025	5.5889	5.29033	5.22973
HILIC_negative_127_0404a1_041	5.25839	5.26041	4.78727	5.27655	5.14022	5.56165	5.21034	5.25982	5.54741	5.76015	5.29463	4.3087	4.89353	5.48199	5.34937	5.19059
HILIC_negative_128_0351a5_235	4.17763	4.1102	4.05949	4.14127	4.16501	4.4042	4.20689	4.00207	4.32838	4.38906	4.3219	4.39456	4.51978	4.43071	4.39181	4.06596
HILIC_negative_128_0355a7_703	6.03251	6.24537	6.23675	3.20576	6.30746	6.30742	6.32731	5.43845	6.42047	6.31045	6.15324	6.31489	5.65012	6.35082	6.45763	6.36992
HILIC_negative_128_0358a7_363	4.42694	4.73169	5.16444	3.78728	4.58197	4.46943	4.48044	4.67828	4.76062	4.68225	4.76885	4.78895	6.03545	4.87048	4.82264	4.62705
HILIC_negative_128_0358a7_104	4.47329	3.86501	5.24693	4.49025	3.75615	3.67689	4.09017	4.05271	3.99865	4.0788	4.68589	5.13613	5.46531	5.09296	4.14154	4.92981
HILIC_negative_128_0358a6_607	4.2109	4.26692	4.83804	4.44735	4.32233	4.24195	4.11889	4.58335	4.2851	3.78912	4.92797	4.48616	4.73472	4.48384	4.23092	4.32148
HILIC_negative_128_0358a6_412	5.01716	5.15905	5.13199	5.16492	5.70952	5.68717	5.72685	4.8438	5.77611	5.86196	5.42971	5.28096	5.58092	6.32741	5.45175	5.64893
HILIC_negative_128_8783a5_853	3.97043	4.24581	4.27458	4.12985	4.16977	4.34087	4.05914	3.73611	4.18063	3.86893	3.8425	4.20704	3.78333	3.95545	4.22146	4.33793
HILIC_negative_128_9598a5_56	5.53049	5.65966	5.69042	5.65925	5.73686	5.46906	5.74633	5.2733	5.58484	5.6538	5.646	5.71091	5.26693	5.59712	5.8651	5.66838
HILIC_negative_129_0558a3_18	4.81363	4.72623	4.79708	4.49559	4.28776	4.89723	4.62874	4.54632	4.89925	5.04395	4.68971	4.71117	4.54336	4.69748	4.91913	4.65466
HILIC_negative_129_056a1_966	6.01556	5.89753	6.1623	5.77349	6.52105	6.24447	6.096	6.36169	6.56334	6.85191	6.2022	6.86149	5.49634	6.67904	6.87917	6.72681
HILIC_negative_129_056a0_956	4.17959	4.38006	4.30968	4.50249	4.47108	4.78502	4.56166	5.12861	4.9478	5.18956	4.69026	5.0913	3.89259	4.99872	4.66796	4.84507
HILIC_negative_129_0923a1_303	4.74113	4.66895	4.08502	4.64643	4.67364	4.93405	4.93797	4.33329	5.15521	4.80037	4.7799	4.63159	4.16424	5.03112	4.89731	4.30616
HILIC_negative_130_0514a4_876	4.40196	4.67573	4.93031	4.77095	4.33728	4.71804	5.0428	4.6048	5.3531	4.88204	5.00871	5.02158	4.87227	4.91823	5.18826	4.1549
HILIC_negative_130_0874a5_833	4.61834	5.07958	5.19217	4.90327	5.00569	5.01367	4.92165	4.58985	5.32982	5.23084	5.11173	5.28722	4.76787	5.18507	5.44141	5.0666
HILIC_negative_130_0876a6_763	3.8872	4.52075	4.651	3.94097	4.29569	4.42172	4.2092	4.4315	4.69224	3.68504	4.86423	4.63871	4.6182	4.78421	4.38431	4.42749
HILIC_negative_130_0879a5_637	4.71508	5.16552	5.27612	4.99362	5.11717	5.11006	5.07849	4.68787	5.49156	5.29682	5.20024	5.33363	5.02479	5.25873	5.50518	5.09433
HILIC_negative_130_9583a5_56	4.45571	4.58512	4.55511	4.54529	4.66726	4.41362	4.65989	4.25074	4.50871	4.58098	4.57228	4.63148	4.21544	4.51559	4.76909	4.59119
HILIC_negative_131_0351a2_978	4.66689	6.07089	5.90702	6.16432	6.17045	4.81436	6.23986	5.38079	5.18219	4.27486	5.86557	5.92601	4.60061	6.18655	6.23525	6.32599
HILIC_negative_131_0351a2_579	5.51089	6.46227	6.48578	5.96604	6.66939	5.77042	6.55106	6.25936	6.72394	6.20997	6.73027	6.13548	6.2234	5.11689	6.62792	5.85012
HILIC_negative_131_072a1_114	4.86681	4.50757	4.51392	5.30762	5.37026	5.40349	5.28821	4.49355	5.15747	5.62941	5.11942	5.0189	3.97037	5.47618	5.3526	5.32646
HILIC_negative_131_0722a1_388	5.61046	6.48583	6.63307	6.51683	6.8936	6.63005	6.59017	6.71588	7.45983	7.11063	6.6573	6.94299	5.09633	6.95022	6.62227	7.25711
HILIC_negative_131_0831a7_657	5.30607	6.13451	5.97927	2.64044	6.1092	6.01888	6.08386	5.56163	6.66263	6.22206	6.17102	6.39681	5.91548	5.98568	6.34155	6.16528
HILIC_negative_132_0307a8_325	5.33085	5.48793	5.86166	4.31308	5.58029	5.71599	5.43369	5.38021	6.13473	5.64751	5.66163	5.94227	5.54525	5.4738	6.12332	5.90348
HILIC_negative_132_868a1_649	6.22508	5.86913	5.98072	6.24238	6.17023	6.13425	6.04976	6.33549	6.09395	6.30481	6.36924	6.34185	6.30221	5.71328	6.28	6.28565
HILIC_negative_132_868a3_337	5.97539	6.34066	5.9787	6.0233	6.31511	6.07605	6.20726	6.69709	6.77724	6.70671	7.12534	6.96533	6.37607	6.83166	6.90001	6.94554
HILIC_negative_132_8681a5_751	5.62274	5.7001	5.5516	5.73356	5.58152	5.60664	5.54401	5.91147	5.60158	5.51941	5.53176	5.54165	5.72858	5.5697	5.32299	5.47933
HILIC_negative_132_8681a3_173	5.98465	5.61304	6.48236	6.27814	5.66833	5.66611	5.92987	6.20082	6.18808	5.46153	5.54998	5.47041	6.23995	5.90617	5.45924	6.30103
HILIC_negative_133_0146a8_301	5.5947	6.04217	6.45837	6.11628	6.22289	5.656	5.9536	5.92314	5.85515	5.97529	6.15267	6.5077	5.87134	6.29017	6.617	6.07761
HILIC_negative_134_0243a1_974	4.41999	4.4817	4.17174	4.15032	4.69771	4.18162	4.07013	4.04223	3.98103	3.89977	3.93433	4.45026	2.70223	4.11174	4.06817	4.20852
HILIC_negative_134_0245a1_105	4.2621	5.53133	3.97346	5.22054	4.7919	4.81932	4.8839	4.12403	5.36032	5.16752	3.72666	5.46065	3.10901	5.26145	5.31411	5.55926
HILIC_negative_134_0248a0_903	4.23654	5.47961	3.39201	5.21707	4.71106	4.72519	4.89005	3.59395	5.24877	5.08051	3.96664	5.39034	3.46532	5.23458	4.92087	5.53652
HILIC_negative_134_0474a3_177	5.18106	5.23638	4.78648	6.18633	6.39726	4.49562	4.84003	5.455	5.23871	4.89206	5.07423	4.82159	5.7588	4.25463	4.73025	4.89462
HILIC_negative_134_8647a4_988	5.67959	6.06172	6.03213	5.83209	6.11253	5.88463	5.36161	5.97534	6.01544	6.11596	6.08132	6.23042	5.60373	6.2575	6.07867	6.14069
HILIC_negative_134_8649a6_513	5.60656	5.7755	5.95755	4.57649	5.81905	5.90889	5.88385	5.89604	5.87212	5.80114	5.41463	5.97715	6.06301	6.0908	6.01465	5.84024
HILIC_negative_134_8655a1_65	6.27646	5.92831	6.00932	6.292	6.19823	6.18602	6.1181	6.38514	6.16435	6.33955	6.41384	6.38087	5.96586	5.8608	6.32995	6.33072
HILIC_negative_134_8656a3_354	6.03114	6.30474	5.96853	6.00063	6.29601	6.02409	6.17488	6.67403	6.78743	6.69616	6.99334	6.95775	6.3964	6.96086	6.90426	6.9257
HILIC_negative_134_8656a3_192	6.09051	5.64938	6.53041	6.3383	5.71644	5.7948	6.03456	6.26481	6.24276	5.47059	5.66289	5.5966	6.34682	5.60844	5.60722	6.47999
HILIC_negative_134_8656a5_763	5.71915	5.66069	5.63862	5.83466	5.64253	5.68501	5.62234	5.97932	5.67048	5.5484	5.59492	5.61352	5.80728	5.6371	5.39602	5.61504
HILIC_negative_134_8945a0_972	6.01036	5.92264	5.99507	6.02463	5.95816	5.90482	5.96825	6.04779	5.93681	5.92384	5.83315	6.04035	5.82101	6.16844	5.922	6.04244
HILIC_negative_134_8947a1_438	6.27641	6.15817	6.27269	6.38621	6.26388	6.23391	5.96979	6.57783	5.88704	6.07172	6.12724	6.5293	6.04175	6.29851	6.35826	6.40228
HILIC_negative_135_0302a6_765	4.04716	4.39465	4.7103	4.4289	4.30747	4.27185	4.41463	4.95075	4.66532	3.14257	4.37832	4.73223	5.27981	4.68211	4.82803	4.08147
HILIC_negative_135_0312a3_455	6.54972	6.76837	6.21669	6.21522	6.47577	6.30438	6.61703	6.53205	5.67077	6.33495	6.5073	6.47641	6.49361	6.66228	6.99269	6.02211
HILIC_negative_135_0448a1_325	5.1164	4.89304	5.08521	5.33781	4.64616	5.16687	4.68997	5.94011	4.96084	5.31846	5.71337	5.19901	6.91774	4.93398	4.37027	5.20203
HILIC_negative_135_0452a0_959	5.45589	4.56939	4.89251	5.25074	4.87486	5.83167	4.71404	4.63328	5.32274	5.67287	5.73652	5.42168	5.94006	5.72101	5.10986	5.18225
HILIC_negative_135_0452a0_742	5.21216	4.66522	4.74368	4.82453	3.92589	5.44418	5.08287	4.0087	4.65193	4.89928	4.90653	4.67308	5.20396	5.01864	3.73006	4.62643
HILIC_negative_135_0454a0_876	5.45916	5.26905	4.97792	5.5516	4.82776	5.93127	5.63057	4.65078	5.39607	5.74619	5.80985	5.495	6.01338	5.79433	5.18318	5.25557
HILIC_negative_135_0456a1_479	5.41852	6.20564	6.38178	5.59215	4.98481	6.21854	5.837	6.35824	6.0048	6.16747	6.21443	5.42836	6.82361	6.08057	5.39289	5.58794
HILIC_negative_135_8943a1_188	4.87505	5.01104	4.91514	4.97957	4.97739	4.79605	5.03535	5.18693	4.83252	5.10686	5.02961	5.2772	4.774	5.12726	5.13947	5.1129
HILIC_negative_136_0404a3_897	4.40777	5.07824	4.20983	4.36414	4.32547	4.86561	4.21366	4.51947	4.78544	4.83365	4.64105	4.79204	4.57056	4.78781	4.59697	4.11112
HILIC_negative_136_0405a2_877	4.07697	4.39013	4.18026	4.9977	4.79511	4.37133	4.54286	3.7379	3.6178	3.57511	3.96605	4.7086	4.57967	3.90254	3.84406	3.661
HILIC_negative_136_8626a5_764	5.31382	5.28437	5.22626	5.31274	5.18552	5.28445	5.19579	5.55471	5.24621	5.12365	5.16476	5.2153	5.43026	5.20022	4.97157	4.89706
HILIC_negative_136_8626a1_643	5.76147	5.44301	5.53192	5.64491	5.70009	5.68623	5.57356	5.37562	5.71625	5.90877	5.96937	5.94893	5.90203	5.29506	5.66961	5.87893
HILIC_negative_136_8627a3_344	5.70388	5.96986	5.62838	5.70522	5.94621	5.75068	5.62581	6.31926	6.51647	6.41091	6.79664	6.51239	5.42348	6.57276	6.4936	6.42694
HILIC_negative_136_8627a5_929	5.54675	5.91806	5.89437	5.57158	5.59475	5.50923	5.45026	5.36961	5.57075	5.58715	5.58387	5.64856	5.46126	5.2603	5.60252	5.39027
HILIC_negative_136_8917a0_805	5.5494	5.54128	5.56175	5.59756	5.48475	5.44343	5.5648	5.79098	5.62894	5.55557	5.57156	5.77339	5.53006	5.62123	5.61923	5.6032
HILIC_negative_136_9918a2_193	4.92158	6.20314	5.15264	5.55139	6.06148	5.42582	5.28522	4.33883	4.50255	4.64353	5.11212	4.588	5.12027	5.29579	5.57023	4.431
HILIC_negative_137_0246a1_078	5.83379	6.34592	5.9336	5.74936	5.69944	6.00778	5.87643	5.49795	5.38617	5.80221	5.69131	5.90689	6.49549	5.97869	5.54428	5.98075
HILIC_negative_137_0356a3_005	6.22457	6.24575	6.65688	6.31542	6.35828	6.11146	6.1809	6.17691	6.09231	5.86113	6.47375	6.41984	5.99956	6.05901	6.18031	6.00957
HILIC_negative_137_0604a1_466	4.35238	6.07379	6.24876	5.79791	4.88435	4.29315	6.34219	5.44937	3.85824	4.39041	6.17952	5.13657	5.33207	4.55515	4.05868	4.91617
HILIC_negative_137_0604a1_336	4.95075	4.61222	4.83692	5.56023	4.91688	5.20493	5.25213	4.72816	4.93844	5.3934	5.5342	4.86577	6.82022	5.40981	5.04741	4.95155
HILIC_negative_138_0567a1_169	4.66218	4.82081	4.72023	4.73208	4.82875	4.9978	4.81568	4.65361	5.12778	4.99979	4.77178	4.92167	4.57495	4.98854	4.97472	4.81561
HILIC_negative_139_0039a1_188	5.31293	4.84711	4.78164	5.38689	5.25381	5.16112	5.23124	5.34138	5.10424	5.20869	5.58666	5.5442	5.50259	5.50868	5.25925	5.15921
HILIC_negative_139_0071a5_657	3.45034	4.2688	4.44025	3.88615	4.4326	3.33752	3.77179	5.33931	3.63081	4.27186	5.67294	4.0295	5.0568	4.12159	3.87026	4.00368
HILIC_negative_139_0073a3_495	5.08877	5.26288	5.8951	5.35088	5.81571	5.52181	5.20761	3.61719	5.25621	5.73562	5.28979	5.10172	4.28528	6.0647	5.80108	4.72848
HILIC_negative_139_0401a5_043	4.65936	4.33832	3.68131	3.64621	4.06903	4.16295	4.52307	4.30627	4.73817	4.63696	4.56986	4.50612	4.61142	4.80054	4.51917	4.48812
HILIC_negative_139_0514a6_415	3.57927	5.11186	4.49703	2.77131	5.4866	5.43311	5.28076	3.61012	5.97099	5.59012	4.0799	4.41253	3.59235	5.93706	4.95353	6.19184
HILIC_negative_139_0766a0_958	4.26111	4.46639	4.34429	4.20637	4.21409	4.75506	4.56115	4.43262	4.81352	4.78325	4.59523	4.56348	4.2491	4.66615	4.6913	4.45393
HILIC_negative_139_1132a1_074	4.43967	4.17256	4.3497	4.58675	4.53032	4.7386	4.57774	4.24813	5.00868	4.6618	4.65688	4.39169	3.7643	4.63906	4.41005	4.53323
HILIC_negative_139_897a5_561	4.54279	4.46938	4.43525	4.55763	4.3703	4.30202	4.51542	4.58114	4.07097	4.27529	4.20915	4.31833	4.138	4.32304	4.29322	4.53041
HILIC_negative_139_9843a4_96	2.37988	3.60234	4.32265	2.40774	3.16237	3.86637	2.66927	3.70251	3.20749	3.17935	2.68805	3.58984	4.74755	3.47801	3.57015	4.27026
HILIC_negative_140_0364a6_257	4.47646	4.12192	4.38004	4.0762	4.77514	4.45694	4.601	4.60205	4.76366	4.56652	4.63019	4.30331	4.9065	4.84342	4.86557	4.43139
HILIC_negative_140_0832a6_393	4.22183	3.51594	3.11074	2.57949	3.7155	4.28544	4.25474	3.90721	4.91131	4.83531	4.69874	4.91034	4.1864	4.99683	4.17602	4.44098
HILIC_negative_140_9648a0_883	3.59822	2.74832	3.09273	4.18592	3.75077	3.00112	3.88412	2.93508	3.78105	4.14011	4.80376	3.95729	4.67304	4.71388	4.11507	4.04419
HILIC_negative_140_9688a1_662	4.50307	5.26709	4.85939	5.47015	5.00561	3.88082	5.41749	2.43089	5.9762	5.66126	5.26732	5.40532	4.65662	5.84954	5.89584	4.85162
HILIC_negative_140_9771a5_164	4.06251	4.32077	4.31968	4.15867	4.35893	4.3498	4.38169	4.3299	4.33611	4.22216	4.27808	4.39358	4.21737	4.65659	4.4022	4.3282
HILIC_negative_140_9838a8_317	3.74663	3.65403	4.11187	3.34666	3.36787	3.80833	3.67494	3.72737	3.82254	3.58098	3.81798	3.90877	3.90732	3.68693	3.93931	3.71646
HILIC_negative_141_0497a0_971	7.17499	7.07071	7.12905	7.14882	7.16041	7.11753	7.13159	7.21928	7.1197	7.16917	7.0874	7.15867	7.10536	7.18151	7.1299	7.29361
HILIC_negative_141_0498a0_782	6.59808	6.78677	6.72944	6.69603	6.66839	6.5427	6.70772	6.59034	6.61028	6.62871	6.48582	6.61405	6.50315	6.61224	6.56683	6.61175
HILIC_negative_141_0502a1_163	7.61834	7.64078	7.61099	7.6353	7.64256	7.56233	7.61891	7.69392	7.57359	7.61697	7.6253	7.66483	7.58488	7.63296	7.65275	7.67493
HILIC_negative_141_8675a7_173	4.65224	4.67551	4.61552	3.91317	4.89021	5.13479	4.92914	5.20179	4.90781	5.39286	5.04695	4.46049	5.37891	5.48457	5.66117	5.61456
HILIC_negative_141_8677a7_052	3.53858	5.1183	3.69769	3.54229	4.91098	4.9933	4.5763	5.11885	4.57488	5.04021	4.70525	3.52948	3.5294	4.74062	4.5786	4.03122
HILIC_negative_141_8683a5_679	3.85179	3.6872	3.57153	3.37194	3.53539	3.80384	3.3771	4.30941	4.00417	3.81157	3.60716	3.93711	4.39572	3.99445	3.9615	3.13747
HILIC_negative_141_8946a5_565	4.43324	4.34164	4.27551	4.44014	4.20679	4.18762	4.41087	4.5138	4.03377	4.27037	4.26539	4.04138	4.31092	4.38684	4.36878	4.42179
HILIC_negative_142_0512a6_632	4.22871	4.59012	5.11409	3.76209	4.60317	4.40563	4.93418	4.72317	4.21568	3.55852	4.8307	5.14975	5.05428	4.17349	5.0271	4.81991
HILIC_negative_142_0512a5_796	4.95003	4.76116	5.03573	4.76001	5.15025	5.03502	4.81765	4.48414	5.07133	5.34445	5.07867	4.99255	4.67365	4.94755	5.12381	5.03535
HILIC_negative_142_0625a2_86	5.17258	4.97711	4.84624	4.98746	5.12506	5.45871	4.99161	4.67995	4.2417	5.29504	5.1245	5.15702	4.29208	5.30633	5.63304	4.97306
HILIC_negative_142_0874a5_318	4.54772	4.97254	5.04762	4.35491	4.46446	4.90762	4.75974	4.76949	4.71839	4.59128	5.68396	5.11019	4.65067	4.60944	5.0044	5.75795
HILIC_negative_142_0879a5_227	4.71077	5.13581	4.14265	3.78695	4.62773	4.00845	4.92576	5.31598	5.13439	4.88451	5.13856	5.34007	4.93393	4.88018	5.13287	5.05825
HILIC_negative_142_9645a1_661	3.47084	4.18601	3.77042	4.40172	3.89959	2.38129	4.37741	3.57865	4.91964	4.60739	4.22448	4.37339	3.5432	4.78198	4.83821	3.65328
HILIC_negative_143_0354a2_799	4.61289	4.52404	4.65611	4.87919	4.75739	4.67236	4.68098	4.36117	4.93051	4.79862	4.80151	4.71848	4.68596	5.0682	4.75049	5.07914
HILIC_negative_143_0464a5_457	3.64329	4.36132	3.7761	3.02639	4.39996	4.21364	4.22457	4.58719	3.91442	3.83668	4.70575	4.32892	4.52484	4.1813	4.34475	4.32659
HILIC_negative_143_0465a1_857	4.96597	4.93348	5.25149	5.13389	4.48574	5.06397	2.9286	4.84304	4.03545	5.26737	5.22947	4.86425	3.76731	5.63577	4.98689	3.33878
HILIC_negative_143_1083a1_137	3.99388	3.90522	4.30138	4.23559	4.32587	4.56437	4.00128	3.54578	4.72489	4.39116	3.62584	2.7848	3.1195	4.05491	3.88366	3.526
HILIC_negative_144_0305a6_765	3.96518	5.0733	4.84819	3.95962	4.23659	4.91886	4.36946	4.40691	4.7446	3.80312	4.15552	5.21393	3.98766	4.34263	4.98902	4.79792
HILIC_negative_144_0306a5_205	3.51162	3.89833	4.84894	2.7779	3.55025	3.76696	4.16151	4.14356	4.16106	4.07605	4.56731	3.92753	4.03578	3.75572	4.02593	3.92459
HILIC_negative_144_0457a0_829	5.12999	5.84984	6.09812	5.5322	6.0692	5.35574	5.70367	4.98326	5.95025	6.00337	5.61684	6.17337	4.86046	6.26397	6.40514	5.71206
HILIC_negative_144_0458a0_733	5.46958	6.17543	6.46473	5.77535	6.39984	5.74325	6.1148	5.42061	6.22441	6.28689	5.83291	6.57378	5.23421	6.67104	6.5969	6.16744
HILIC_negative_144_0458a4_696	4.19336	5.98891	5.80262	5.77721	4.67934	5.62747	5.55498	5.51524	4.66965	5.18896	5.57463	5.74335	5.18265	5.28867	5.57204	5.04926
HILIC_negative_144_0668a3_015	4.5554	4.58177	5.00296	4.67149	4.38898	4.42912	4.82423	4.48936	5.37848	4.74973	4.63662	4.536	4.17923	4.52633	4.82711	4.00153
HILIC_negative_144_067a1_793	4.37743	5.34652	4.78121	5.51391	5.36404	4.47324	4.81405	5.16479	4.68018	4.92932	5.32487	5.06616	4.37469	5.41365	5.39689	5.1107
HILIC_negative_145_0406a4_977	4.89009	5.03624	5.08632	5.19537	5.21171	5.1407	5.1132	4.78642	5.31263	5.36268	5.08176	5.19467	5.07845	5.2494	5.31553	5.31685
HILIC_negative_145_0505a1_264	4.73356	4.90523	4.90403	4.67851	4.82553	4.88718	5.00503	4.70015	4.92356	4.67347	5.06935	4.6875	3.99412	4.85178	4.67064	4.87384
HILIC_negative_145_0507a1_825	5.44967	5.12721	4.70053	5.1665	5.24897	5.55172	5.50453	5.01287	5.59723	5.738	5.39894	5.38467	4.99203	5.54469	5.53085	5.02707
HILIC_negative_145_0507a2_017	6.33926	6.30911	6.39817	6.42536	6.69576	6.47213	6.46539	5.96518	6.59682	6.63272	6.31142	6.47565	5.40398	6.55256	6.4192	6.09143
HILIC_negative_145_051a1_942	6.33926	6.31038	6.39817	6.42536	6.69576	6.47213	6.46539	5.96518	6.59682	6.63272	6.31142	6.47565	5.40398	6.55256	6.4192	6.09143
HILIC_negative_145_062a7_358	5.30338	5.79981	5.98321	5.68911	5.16347	5.29476	5.12793	5.35024	5.62031	5.62174	5.77825	5.8662	5.55043	5.5464	6.09778	5.66207
HILIC_negative_145_0624a6_547	4.6877	4.13536	4.72827	5.04705	4.37649	4.55625	4.48785	4.34329	4.75509	3.65708	4.5453	4.75828	5.09346	4.84323	4.43119	4.47264
HILIC_negative_146_0461a7_92	5.30607	4.70168	5.30471	4.81493	5.15529	5.602	5.17216	3.99025	5.71062	5.59695	4.51102	5.27654	4.00521	5.10509	4.64388	5.51036
HILIC_negative_146_0464a7_703	6.92848	7.1348	7.13334	7.01472	7.18282	7.19812	7.20382	6.30779	7.28447	7.20082	7.02551	7.19109	6.49462	7.22296	7.31712	7.24864
HILIC_negative_146_0612a1_639	5.51537	4.86546	5.07083	5.64988	4.48113	3.92932	5.59425	3.28617	3.69444	5.56675	5.18232	5.39835	4.97085	4.27607	5.20954	3.43389
HILIC_negative_146_0825a3_09	4.89729	5.47446	5.55805	5.3054	5.42253	5.16634	5.42054	4.62261	4.81303	5.14613	5.33131	5.3389	5.09173	5.53948	5.30056	5.55845
HILIC_negative_146_8666a5_09	4.48686	4.76201	4.59108	4.19914	4.66633	4.19176	4.43257	4.55461	4.39313	4.52248	5.03986	4.57977	4.39717	4.50651	4.41425	4.53957
HILIC_negative_146_9656a0_897	5.16444	4.71856	4.70223	4.8188	4.668	4.46786	4.63547	5.21975	4.57029	4.70556	4.64759	4.84991	3.84857	4.64883	4.57954	4.80335
HILIC_negative_146_9659a0_832	5.19305	4.96293	4.72646	4.94273	4.75517	4.56015	4.6129	5.27853	4.62977	4.76539	4.70781	4.91138	3.91103	4.71183	4.64375	4.87056
HILIC_negative_147_0313a1_644	3.9476	4.20947	5.23075	5.16734	5.32654	5.27586	5.38237	4.03948	5.83653	5.67031	3.78679	5.67639	4.16956	5.32812	5.51408	5.74798
HILIC_negative_148_0437a6_081	4.40447	4.75439	4.88768	3.16681	4.75018	4.76228	4.68934	4.34973	5.07767	4.89309	4.93486	5.04958	4.56593	4.80785	5.15233	4.73198
HILIC_negative_148_063a2_262	4.97418	5.01498	4.3286	4.75617	4.89286	4.28522	4.08083	5.05703	4.73688	4.83153	5.10935	4.77034	4.93272	4.25385	4.4386	4.71969
HILIC_negative_148_0631a5_215	4.13218	4.05118	3.4286	4.19953	3.76728	4.34942	3.80685	3.59596	4.04113	4.13629	3.96569	4.30963	3.32581	4.38772	4.41218	4.11714
HILIC_negative_149_0246a0_747	4.47935	5.79202	5.68196	4.65207	4.72803	4.8213	4.45232	4.51193	4.81664	4.93532	4.37747	4.98856	4.12621	4.69143	4.93661	4.55975
HILIC_negative_149_0276a2_222	4.63422	5.2927	5.4357	5.45952	5.80817	5.58922	5.46119	5.43684	6.36369	6.20163	5.85617	6.08611	5.11564	5.86681	5.4914	6.08074
HILIC_negative_149_0606a1_075	4.61682	5.13371	4.42099	4.46083	3.77306	4.93807	4.81737	4.53634	4.89112	4.99555	5.47694	5.16876	5.72912	5.43931	4.82704	5.15372
HILIC_negative_149_061a0_907	4.88288	5.81126	4.61316	5.37244	5.0253	5.24587	5.33243	5.31231	5.01972	5.40994	5.94775	5.69733	4.05483	5.19247	5.28792	5.02701
HILIC_negative_150_0425a4_129	5.27804	5.08169	4.87521	5.16447	5.32262	4.73802	4.40122	4.83484	4.32466	4.83509	5.29879	4.97892	4.5106	4.76094	4.64807	4.99022
HILIC_negative_150_0425a4_931	3.20922	2.77237	4.86137	4.7498	4.12652	4.29611	3.97622	4.72494	4.41094	2.86955	4.38843	4.77913	5.24138	3.67321	3.9863	3.81179
HILIC_negative_150_0561a0_74	4.05878	4.80287	4.43613	4.38045	4.41673	4.33953	4.65875	4.30758	3.93974	4.03657	3.92424	3.9192	4.54158	3.97559	3.61297	3.76227
HILIC_negative_150_0564a3_07	3.61694	5.34437	4.83936	4.0708	4.29292	3.3101	3.77687	5.24084	4.12752	4.44035	4.41063	4.08727	4.86343	5.37532	4.01302	4.46345
HILIC_negative_150_0566a5_242	4.53945	4.36455	4.42302	4.7535	4.37878	6.18985	4.57129	4.34947	4.71043	5.54009	4.6764	5.49514	4.91239	4.87766	5.20134	3.67977
HILIC_negative_150_0597a7_701	4.76002	4.14442	4.02859	4.52448	5.04026	5.07395	4.89794	3.93557	5.31915	5.03858	4.71084	4.76219	3.89464	4.78162	4.71905	5.16702
HILIC_negative_151_0262a4_44	4.85084	5.31508	5.1382	5.15016	5.2076	5.47069	5.45952	5.06363	5.55368	5.4926	5.47432	5.4152	4.96702	5.63902	5.53482	4.95182
HILIC_negative_151_0265a4_052	7.05495	7.28557	7.03611	7.17161	7.32443	7.25814	7.32219	7.04401	7.08162	7.46796	7.40385	7.20786	7.13931	7.52434	7.43742	6.93038
HILIC_negative_151_0265a4_643	5.54109	6.06799	5.92139	6.05445	6.14024	6.094	6.25773	5.50608	5.93829	6.26939	6.16916	6.0301	5.78833	6.37314	6.26253	5.64448
HILIC_negative_151_0403a0_874	4.87461	4.97465	4.94984	4.72305	4.71233	5.00898	4.94464	4.86938	5.0469	5.16172	5.22272	5.03959	5.31383	5.06473	4.86635	4.68244
HILIC_negative_151_0404a0_776	4.80951	5.06768	5.17395	4.75113	4.28975	5.20331	4.86121	4.9006	4.938	5.14794	5.12045	5.0019	5.81776	5.02921	4.82446	5.46338
HILIC_negative_152_0029a5_283	3.46119	3.67067	4.52466	3.40348	3.66383	3.59303	3.80969	4.8963	3.47481	3.48147	4.38141	3.39337	4.19195	3.89225	3.51216	4.93349
HILIC_negative_152_0356a5_638	4.13892	4.51287	4.33513	4.27806	4.41979	3.90692	4.47096	3.97865	3.8539	3.83653	4.11537	4.03434	4.16324	4.17878	4.20367	3.99427
HILIC_negative_152_0382a3_147	4.97212	5.52585	5.35315	5.41745	5.17018	4.9708	5.44608	5.33841	5.24178	4.97784	5.4107	5.15491	5.15792	5.46263	5.29963	5.24313
HILIC_negative_152_0603a7_702	5.99999	5.95595	5.9202	5.9309	5.95948	5.87113	5.94243	5.93187	5.92406	5.91027	5.87919	5.94478	5.84915	5.86699	5.81538	6.0072
HILIC_negative_152_0833a4_35	3.91982	3.78103	5.21723	3.83999	4.175	4.63204	4.39968	4.96967	4.68771	4.0952	5.28193	4.00934	4.49662	4.90259	3.75641	4.82675
HILIC_negative_152_9863a6_564	3.94339	3.64263	3.92976	4.56538	3.40208	4.14192	3.31749	3.63545	4.38041	3.75555	3.76955	3.97865	3.8716	4.19382	4.08591	3.39112
HILIC_negative_152_9865a0_839	4.07707	4.74536	4.65112	4.45331	4.43643	4.30466	4.07488	5.06787	4.36184	3.9433	4.64405	4.53445	4.952	4.43392	4.08718	5.23601
HILIC_negative_152_9868a6_4	4.556	4.19654	4.39469	4.50892	3.77675	3.68645	3.91637	3.92207	3.70769	5.18827	4.77543	4.75333	3.76536	4.5672	3.49962	3.58568
HILIC_negative_153_0197a0_737	4.59939	5.50064	4.79558	5.28407	5.12275	4.68692	5.52516	5.41699	4.67936	4.61811	5.17991	4.5593	4.80111	4.4701	4.48848	4.56268
HILIC_negative_153_0199a2_004	5.79547	6.41937	5.93059	5.44137	5.61191	5.56086	5.42415	6.26603	5.10286	5.50151	6.0223	6.01201	6.54476	6.15753	5.70291	6.07916
HILIC_negative_153_0923a1_291	4.54641	4.75683	4.82752	4.82073	5.19796	4.81421	5.25424	4.44738	4.69062	5.01213	4.76731	4.68261	3.66441	4.72614	4.81646	4.58088
HILIC_negative_153_868a2_957	3.80006	4.39525	4.36909	4.53699	4.57119	4.22318	4.00204	5.06763	5.27851	5.0328	5.06286	4.47929	4.72821	4.87165	5.18915	5.24763
HILIC_negative_153_8684a0_786	5.16033	5.19294	5.22736	5.221	5.19548	5.11278	5.20907	5.24208	5.16603	5.11127	5.14281	5.27253	5.12101	5.19444	5.22991	5.22799
HILIC_negative_153_8686a5_112	4.79148	4.76521	4.83931	4.82044	4.76039	4.76612	4.80617	4.81746	4.90128	4.77176	4.75935	4.80998	4.74361	4.71698	4.69776	4.62805
HILIC_negative_153_8688a1_19	4.79527	4.90618	4.83722	4.84458	4.71527	4.82227	4.81503	5.30379	5.06311	5.00873	5.04087	5.15565	4.16499	5.04606	4.98576	5.0402
HILIC_negative_153_8704a0_978	4.82014	4.70481	4.7683	4.84164	4.84359	4.82143	4.72108	4.93054	4.65373	4.69367	4.62451	4.80088	4.30626	4.7519	4.72085	4.9295
HILIC_negative_154_0512a5_296	5.62341	5.27585	5.34914	5.43164	4.29664	4.14572	5.36589	5.34037	3.8644	5.74999	5.93454	5.55015	5.62947	5.72866	5.44037	5.39657
HILIC_negative_154_9473a5_637	3.60356	4.01878	3.94786	3.74007	4.07854	3.5125	3.8426	3.64648	3.72791	3.85921	3.69687	3.9966	3.66619	3.4542	3.5152	3.87379
HILIC_negative_154_9846a1_04	3.77755	4.58904	4.45884	4.35801	4.38237	3.68549	4.25291	4.375	4.32511	4.73178	4.33361	4.30963	4.59102	4.44127	4.36701	4.46915
HILIC_negative_155_0021a1_991	4.37919	5.182	5.86255	4.74768	5.167	6.09444	4.93969	3.61518	5.42074	5.25478	4.65498	5.30043	4.72689	5.77164	5.4656	5.61691
HILIC_negative_155_0352a4_145	4.94895	4.93015	4.62131	4.57303	4.05722	5.13574	4.92934	4.71367	5.03128	5.22334	5.13319	4.9738	5.02913	5.27654	4.64512	4.64493
HILIC_negative_155_0354a3_06	5.17926	5.20549	5.22619	5.0354	4.73718	5.36352	5.47957	5.30788	5.2166	5.39832	5.30569	5.16728	5.32419	5.22817	5.51627	5.21439
HILIC_negative_155_0717a1_537	5.41285	5.3522	5.16636	5.05505	4.57174	5.49845	5.28557	5.15908	5.59964	5.69435	5.48332	5.3953	5.192	5.4946	5.25005	5.35043
HILIC_negative_155_1085a1_119	4.69114	4.8901	4.96716	5.08766	5.19397	5.0115	5.47323	4.57513	4.73793	4.70849	4.91439	4.956	4.43419	4.67535	5.39175	4.53947
HILIC_negative_155_8655a5_108	4.69972	4.62875	4.74149	4.60048	4.70232	4.70412	4.64301	4.61221	4.74319	4.62999	4.59331	4.7096	4.58913	4.59475	4.53251	4.62234
HILIC_negative_155_8744a0_745	5.43267	5.6881	5.49851	5.9075	5.83413	5.65012	5.87912	5.78465	5.76855	5.79199	5.69214	5.83838	5.8245	5.56083	5.91302	5.64913
HILIC_negative_156_0666a3_836	3.51291	4.24417	4.12033	4.3672	4.46565	4.07929	4.51773	4.37241	3.94888	3.99609	4.60589	4.60001	4.4899	3.83703	4.60592	4.04785
HILIC_negative_156_067a4_831	5.36658	4.87815	5.12514	4.8665	4.70793	5.2828	4.85971	4.26895	5.66642	5.44862	5.33226	5.0628	4.40898	5.5566	5.10647	5.60613
HILIC_negative_156_0778a6_79	3.60601	3.31928	3.03575	3.53124	3.29209	3.81089	5.00455	3.42749	4.33976	2.80254	3.73339	4.37204	3.06201	4.39402	4.11018	4.26718
HILIC_negative_156_9969a1_402	5.43489	3.74353	4.43496	4.4447	4.61816	4.64842	4.16181	4.06264	4.38862	3.92552	4.22803	4.82427	2.68126	5.11389	3.80862	4.81405
HILIC_negative_157_0144a2_655	4.71941	4.99079	4.99491	4.97556	4.84741	5.05958	4.97411	4.78716	5.14125	5.42517	4.91257	4.9311	4.52846	5.04406	5.25043	4.9206
HILIC_negative_157_0505a1_304	4.93811	4.9564	4.69966	4.79958	4.57167	5.26486	4.96315	4.72141	5.19603	5.32186	4.9929	5.01922	4.08689	5.20024	5.05667	4.87315
HILIC_negative_157_0507a1_951	4.94419	5.14593	5.64049	4.92263	4.7142	5.5499	4.94068	4.42829	5.1325	5.47424	4.72141	5.30622	5.94609	5.40886	4.96812	5.70428
HILIC_negative_157_0509a1_024	4.55209	4.18344	4.419	4.71768	4.59716	4.87661	4.41696	4.13195	4.6825	4.61664	4.583	4.56117	3.57247	4.69315	4.55339	4.55603
HILIC_negative_157_051a5_449	4.88908	4.17028	4.58492	3.77285	4.23819	5.19394	5.8469	4.20431	5.20867	4.91595	4.59266	4.80019	4.04858	4.96269	4.72884	4.91329
HILIC_negative_157_051a6_071	4.66318	4.43041	4.51595	4.21613	3.75994	5.26139	4.75575	4.46882	5.00826	4.86433	4.74223	4.69789	4.62949	5.03834	4.87761	4.90451
HILIC_negative_157_0511a6_201	4.68414	4.44725	4.47292	3.42932	4.06615	5.22277	4.55787	4.28496	5.02837	4.68463	4.56391	4.52373	4.45809	5.11556	4.71038	5.03842
HILIC_negative_157_0617a7_661	3.6884	4.27489	4.1185	3.09297	4.24508	4.25996	4.22949	3.92707	4.67425	4.35917	4.43319	4.41315	4.23047	4.11664	4.37985	4.2846
HILIC_negative_157_8628a5_347	4.83684	4.97082	5.0366	4.75468	4.83197	4.77599	5.02687	5.1546	4.54099	4.91017	5.02275	4.77489	4.87485	4.77434	4.89791	4.77021
HILIC_negative_158_0463a5_266	4.25834	4.0955	4.30914	4.49879	4.05954	4.42406	4.14946	3.93141	4.11374	4.38885	3.90644	4.39999	3.78703	4.47189	4.24547	3.82394
HILIC_negative_158_0465a7_915	4.67221	4.07688	4.36861	4.62435	4.24252	4.25165	4.53504	3.97831	4.3164	4.32405	4.39539	4.27715	3.87626	4.18681	4.42883	4.29068
HILIC_negative_158_0826a2_411	5.02066	4.9642	4.37669	4.99362	4.93292	5.30201	5.14279	5.48375	6.73955	6.29868	5.00034	5.23675	4.74505	6.14933	6.21287	5.63545
HILIC_negative_158_0826a2_25	4.17482	5.12063	6.02105	4.83255	3.94759	4.27539	5.21338	4.99787	4.81494	4.42283	5.40295	5.51181	4.92659	4.39245	5.41968	5.04203
HILIC_negative_158_0826a1_433	5.43239	5.28529	5.54388	5.48081	5.39112	5.65581	5.40655	4.86138	5.98202	5.61012	5.33359	5.20489	4.44783	5.04544	5.42493	5.5634
HILIC_negative_158_8462a7_2	4.8233	5.41692	5.22172	4.31824	5.50087	4.38721	5.37151	5.19915	4.7556	5.21267	4.89878	4.6597	4.84865	4.82791	5.29174	5.47597
HILIC_negative_158_8464a7_279	5.13621	5.54522	5.24523	4.32983	5.58731	5.20477	5.38389	5.01847	4.76457	5.23759	5.12175	4.69606	4.75132	5.02065	5.34945	5.45306
HILIC_negative_158_8466a7_9	4.90558	4.9033	4.58679	5.08024	5.02936	4.81322	4.88732	4.89344	4.60817	4.94477	4.96102	4.82624	4.88522	4.27195	5.02138	5.31791
HILIC_negative_158_8468a5_723	4.10738	3.6985	3.74499	3.98682	3.5283	4.08755	3.55971	5.08614	4.31547	3.81368	3.7489	3.73859	4.7888	3.61792	3.38381	3.77323
HILIC_negative_158_9249a0_75	3.30264	3.20146	3.62956	4.32885	4.41238	4.24126	4.15407	2.88299	4.77912	4.57144	3.77589	4.54816	3.61934	4.60395	4.53057	4.61061
HILIC_negative_159_03a3_999	5.99433	5.34233	5.45077	5.38335	4.43281	4.72691	5.26615	5.453	4.32119	5.5261	5.66433	5.22458	4.85594	5.80103	5.26718	5.3497
HILIC_negative_159_0664a2_904	5.56672	5.70089	5.80442	5.0037	4.8517	4.4398	4.91127	5.93043	5.72534	4.23037	4.65616	5.5548	5.73629	5.66454	4.76029	5.47171
HILIC_negative_159_0666a1_473	6.02635	5.92708	5.83433	6.03216	6.22385	6.17749	6.05853	5.36811	6.45534	6.16963	5.9731	5.89425	4.98839	7.15021	6.00379	6.29076
HILIC_negative_159_0666a2_316	4.00936	4.91825	5.10607	4.63615	4.99465	5.00058	4.91318	6.22664	5.04093	5.14782	5.01571	4.9203	7.30977	5.15747	4.93016	5.01221
HILIC_negative_159_0667a1_606	6.98714	6.60777	5.88424	6.71824	6.56919	7.02144	6.94887	6.28153	7.06603	6.66882	6.80656	6.59635	5.47434	6.42708	6.57189	4.84184
HILIC_negative_159_0668a3_141	4.03942	4.61133	6.74816	4.11108	4.19624	4.44251	4.53437	5.90224	4.46636	4.31471	5.06473	4.19598	6.50066	3.99356	4.04495	6.2676
HILIC_negative_159_067a2_789	4.2225	5.51086	5.39911	4.12749	4.24875	4.53296	4.64847	5.61778	4.45574	4.61081	4.71673	4.31097	6.21752	5.42309	4.35844	6.04633
HILIC_negative_159_078a7_206	5.19814	5.11571	5.59774	6.01667	5.03234	4.09082	4.98341	4.89295	4.02102	3.66897	5.97477	5.2318	4.90616	5.61489	5.24607	4.43653
HILIC_negative_160_0075a5_271	3.85865	3.99613	5.18729	2.94838	3.93156	3.9338	3.93179	4.16325	4.31692	4.10684	4.56356	5.07649	4.26984	4.06865	4.9162	3.88343
HILIC_negative_160_0615a5_883	4.47381	5.71956	4.55864	4.62017	4.30932	4.70659	4.43534	5.19794	5.06362	4.75464	5.25121	4.65282	5.38353	4.73685	4.65397	3.96609
HILIC_negative_160_0622a5_801	4.55276	5.79851	4.63759	3.13472	4.38234	4.78554	4.51429	4.73517	5.11973	4.95892	4.84014	4.76615	5.03706	5.13125	4.90245	4.78118
HILIC_negative_160_0622a6_095	4.25797	5.12942	4.79819	4.45442	4.34557	4.76666	4.6872	4.24381	5.40611	4.73694	4.55833	4.70448	4.34674	4.72	4.82092	4.66928
HILIC_negative_160_0627a4_257	4.59613	4.828	4.71006	4.88978	4.37999	4.37286	4.82958	4.58038	3.9605	4.7191	5.18861	4.83297	4.37851	5.08476	4.86779	4.89292
HILIC_negative_160_8417a7_191	6.19729	6.86431	6.21098	5.5413	6.90252	5.72442	6.47427	6.79745	6.18742	6.60831	6.32901	6.01096	6.46551	6.69281	6.64917	7.03592
HILIC_negative_160_8418a7_273	6.59146	6.83384	6.42054	5.75792	6.92338	6.65616	6.51789	6.74917	6.03442	6.5629	6.05307	5.96858	6.4243	6.6521	6.60927	6.99711
HILIC_negative_160_8418a7_041	5.93556	6.09664	5.70677	5.56269	6.11622	5.96357	6.22384	6.45697	5.87446	5.90162	6.00981	5.18407	5.28632	6.25001	6.03779	6.18725
HILIC_negative_160_8418a4_894	6.182	6.88573	6.79387	6.74473	6.87413	6.18145	6.8607	7.68506	6.39453	7.10852	7.12104	6.98739	6.96729	6.92203	6.61143	7.191
HILIC_negative_160_8422a0_762	5.53189	5.63356	5.50644	5.31337	5.63931	5.52357	5.54741	5.29686	5.37075	5.53884	5.61052	5.26041	5.64068	5.44906	5.4247	5.61395
HILIC_negative_160_8422a8_16	6.35612	6.40943	6.26436	6.02772	6.44324	6.31317	6.05104	5.72785	6.41909	6.47607	5.79814	6.16651	5.08991	5.63155	6.11089	6.82203
HILIC_negative_160_8422a7_861	5.45461	6.098	5.3851	6.51967	6.28158	6.12416	6.16671	6.31108	5.82338	6.15319	6.16308	5.85446	6.02571	6.02383	5.87763	6.47616
HILIC_negative_160_8423a7_947	6.18479	5.99284	6.14789	6.55326	6.3284	6.13444	6.16952	6.31242	5.77423	5.94444	6.09445	5.78399	5.92702	5.6621	5.71861	6.2505
HILIC_negative_160_8423a5_723	5.09497	4.71574	4.71524	4.9707	4.48842	5.07558	4.51238	6.13386	5.35718	4.63602	4.62971	4.44465	5.8328	4.63189	4.18335	4.42313
HILIC_negative_160_8424a5_372	6.68793	6.76757	6.79824	6.66667	6.89605	6.60624	6.67187	6.70329	6.71219	6.88318	6.92199	6.80585	6.60196	6.65737	6.66394	6.7398
HILIC_negative_160_8424a4_759	7.36126	6.83836	6.78684	6.58363	6.8452	7.38504	6.61653	6.7219	7.12383	7.28585	7.29803	7.17812	6.99444	6.29994	6.82529	7.34859
HILIC_negative_161_0459a5_84	4.65903	4.68375	5.42946	4.90464	4.53153	4.99238	5.00035	4.99484	4.92502	4.87139	5.47748	5.20994	5.22082	5.05361	4.80099	4.52651
HILIC_negative_161_046a6_409	4.52713	5.02001	5.24578	4.2368	4.72405	5.10598	5.03649	5.26787	4.97562	5.04265	5.32225	4.85484	5.39234	5.12593	5.30087	4.8916
HILIC_negative_161_9863a0_784	2.34727	5.25876	3.75837	5.10626	3.77374	5.00438	2.86954	5.69397	2.97711	2.98987	3.31227	2.40738	5.50457	2.3648	2.33294	3.57075
HILIC_negative_161_9869a0_917	3.25286	5.39	4.07659	5.46727	2.88012	5.39192	3.26184	5.89681	2.04784	3.49614	3.64166	2.80768	5.96473	2.99701	3.02804	3.35012
HILIC_negative_161_9938a7_42	3.99844	4.3383	3.84606	1.91486	4.03161	4.11424	4.04308	3.84606	4.08722	4.33309	4.14622	4.16791	3.53964	4.14896	4.11003	4.47489
HILIC_negative_162_0222a0_769	4.27391	4.47035	4.34081	4.5652	4.30999	4.75992	4.42331	3.76804	4.34305	4.62146	4.38383	4.61874	3.72343	4.2326	4.55502	3.65478
HILIC_negative_162_0425a3_773	4.45533	4.69329	4.35523	4.61822	4.67183	4.48236	4.7289	4.00675	4.72142	4.32265	4.25816	4.32608	3.38786	4.11266	4.4999	4.3537
HILIC_negative_162_078a6_78	5.15174	4.51371	5.11188	4.53774	4.16901	4.48523	5.08404	3.65758	4.77363	3.67117	4.23883	4.66428	3.39523	4.90783	4.54195	5.05722
HILIC_negative_162_839a8_171	6.3062	6.32475	6.33672	5.94547	6.27292	6.41222	6.06529	5.67569	6.36182	6.43454	5.75903	6.11623	5.42503	5.67149	6.07856	6.78843
HILIC_negative_162_839a7_277	6.47596	6.74525	6.37363	5.68534	6.84619	6.58124	6.48056	6.4863	6.05065	6.51751	5.95999	5.78501	6.19435	6.41661	6.37279	6.80213
HILIC_negative_162_8391a5_725	5.06621	4.67257	4.6937	4.93777	4.4577	5.03781	4.48413	6.10341	5.40614	4.69127	4.75233	4.81594	6.0804	4.93295	4.40272	4.67149
HILIC_negative_162_8391a7_862	5.4175	6.03571	5.82337	6.00606	6.22211	6.08135	6.12235	6.28172	5.77293	6.12115	5.93474	5.80383	5.97889	5.92761	5.82578	6.42925
HILIC_negative_162_8392a5_372	6.67135	6.71271	6.76048	6.56055	6.84263	6.57582	6.64803	6.70038	6.7134	6.85977	6.92583	6.79845	6.6318	6.61096	6.69521	6.28616
HILIC_negative_162_8392a8_33	5.95683	5.53634	5.42174	5.95657	5.61119	5.74322	5.89475	5.60303	5.01127	5.60214	4.99127	5.10519	5.02827	5.26847	5.04205	5.75086
HILIC_negative_162_8392a7_938	6.15998	5.94076	5.85317	6.02332	6.27213	6.09828	6.13703	6.23643	5.72249	5.90472	6.05295	5.70622	5.88869	5.65521	5.63172	6.20793
HILIC_negative_163_0398a1_079	4.73405	4.67411	4.2289	4.58296	4.6874	4.82845	4.72853	5.51495	4.9447	5.08169	5.21611	5.04668	6.29746	5.23572	5.20886	5.19121
HILIC_negative_163_0615a6_76	4.16879	4.32908	5.02978	3.99729	3.49376	4.19463	4.13224	5.02999	4.5732	3.52694	4.5446	4.38317	5.04327	4.9473	4.21813	4.31493
HILIC_negative_163_0617a6_489	3.97784	4.57984	5.06567	4.87122	4.18898	4.4106	4.11001	5.96015	4.14836	3.29825	4.42953	4.3393	6.18113	4.43988	3.78342	3.90708
HILIC_negative_163_0619a6_116	4.15611	4.49575	5.63392	5.08061	4.41837	4.38399	4.54381	3.85596	4.9687	4.36931	3.95265	3.74593	3.83375	5.04419	4.27605	4.46385
HILIC_negative_163_062a6_265	4.49416	3.79073	4.30225	5.22074	3.54139	4.20896	4.03425	3.44936	4.39428	4.15268	3.62506	3.75158	3.39863	4.25835	3.85177	4.1894
HILIC_negative_163_0769a0_75	3.87942	4.09756	3.99559	3.71441	4.21179	4.18676	3.9289	3.84187	3.97479	3.99748	4.94074	4.60438	4.98032	4.15798	3.87271	3.71868
HILIC_negative_164_0391a7_344	4.75075	5.37602	5.35427	4.82677	4.78306	4.95113	4.76925	4.52652	5.30795	5.06194	5.05967	5.32169	4.66451	5.23311	5.54535	5.04936
HILIC_negative_164_0581a3_842	4.20618	4.48956	4.84275	4.37783	4.47752	4.53843	4.23193	4.39023	4.21356	4.6357	4.47909	5.12731	4.91209	5.37546	5.3634	4.4686
HILIC_negative_164_0719a3_606	4.73395	4.92854	4.90532	4.7794	4.7987	4.9944	4.76768	4.1973	5.4419	5.04018	4.6887	4.87525	4.49319	4.94113	5.06652	4.83872
HILIC_negative_164_072a5_482	4.69383	5.25973	5.4068	3.69644	5.02712	5.3769	4.96934	4.78452	5.67078	5.47321	5.42739	5.56358	5.28139	5.41907	5.74417	5.30127
HILIC_negative_164_0721a0_725	4.2285	4.78611	4.59362	4.3634	4.60925	4.00473	4.66382	4.50956	4.59482	4.33162	4.53671	4.69011	4.67335	4.90105	4.71386	4.36785
HILIC_negative_164_1085a5_041	4.20908	3.81903	3.94429	2.23416	3.87472	4.61491	3.88322	3.88602	4.51114	4.36587	3.89528	4.00451	3.49024	4.19997	4.32472	3.99232
HILIC_negative_164_8359a7_278	5.89857	6.15696	5.78334	5.09583	6.23992	5.99821	5.86369	6.39026	5.74825	6.14077	5.7483	5.48585	5.90042	5.77376	6.08535	6.20368
HILIC_negative_164_836a7_192	5.62964	6.21433	5.53489	4.90642	6.25796	5.08998	5.82711	6.23375	5.51613	6.024	5.56442	5.41714	5.85163	5.8178	6.05883	6.25845
HILIC_negative_164_8362a8_165	5.76404	5.82313	5.94604	5.13947	5.7012	5.39042	5.58757	5.11956	5.80713	5.61786	5.20298	5.5713	4.66312	5.11329	5.53356	6.21731
HILIC_negative_164_8362a7_867	4.91449	5.72027	4.8212	5.8969	5.71288	5.56874	5.61392	5.44184	5.29036	5.60299	5.61308	5.34041	5.46345	5.42637	5.29767	5.90983
HILIC_negative_164_8364a5_724	4.62039	4.24265	4.25651	4.4938	4.02096	4.59882	4.03983	5.57336	4.83366	4.12718	4.14651	4.27949	5.38558	4.22903	3.54172	4.16196
HILIC_negative_164_9866a1_976	4.99664	5.10468	5.42194	5.16948	5.46871	5.81202	5.1372	5.70445	4.81659	5.2434	5.70571	4.85994	6.04779	5.82236	6.59964	4.88288
HILIC_negative_165_031a0_866	4.03734	3.95851	3.88452	3.8855	4.31098	3.96249	3.89289	3.80529	3.72342	3.67863	3.71541	3.78791	3.89595	3.72826	3.72217	3.85547
HILIC_negative_165_0415a1_643	6.02404	6.17995	6.18168	6.10955	6.36596	6.27666	6.35641	6.22371	6.85631	6.64638	6.20418	6.69354	5.97706	6.35332	6.4872	6.78036
HILIC_negative_165_042a1_032	3.87116	6.45404	6.18228	4.41731	4.13437	4.07342	6.09988	3.56639	4.26146	4.24323	5.48287	5.95512	5.43606	3.95035	3.36646	4.6477
HILIC_negative_166_0183a5_089	4.36401	4.55846	6.1413	4.91292	4.3667	4.20156	4.58202	5.94107	4.33037	4.1398	5.34145	4.4697	5.58138	4.38914	4.29553	6.46543
HILIC_negative_166_0511a3_123	5.26238	5.24295	5.09661	4.56685	4.38842	4.93402	5.53661	5.0301	5.06641	5.14241	5.65535	5.0983	6.00435	5.64994	5.62327	5.02108
HILIC_negative_166_0514a2_37	5.51416	5.91281	5.45148	4.81562	3.8997	4.59901	5.47876	5.87986	4.46884	5.56207	6.2901	5.70207	6.79306	6.22733	4.56737	5.78974
HILIC_negative_166_0989a3_922	3.40462	3.16633	4.24482	3.27581	4.02837	3.57469	4.28997	4.21061	2.67065	2.71602	4.72407	3.64429	3.78682	4.57005	2.75197	4.2011
HILIC_negative_166_8328a7_193	4.81119	5.12176	4.62804	3.98241	5.22146	4.19195	4.89002	5.31664	4.74638	5.25719	4.75189	4.8758	5.33423	5.56205	5.55132	5.46291
HILIC_negative_166_8332a5_069	5.62038	5.63248	5.66211	5.7252	5.76598	5.53313	5.67171	5.45701	5.30936	5.37838	5.42947	5.41975	5.2736	5.45197	5.50345	5.67292
HILIC_negative_166_8332a5_723	3.91938	3.53331	3.5802	3.72997	3.35043	3.87373	3.33869	4.80405	4.11225	3.54608	3.39909	3.26825	4.53507	3.44829	3.17158	3.66006
HILIC_negative_166_834a5_37	5.22507	5.03814	5.16175	5.12256	5.21571	5.10647	5.1529	4.94742	5.00376	5.18499	5.19593	5.18486	4.98286	5.04936	5.0789	5.13085
HILIC_negative_167_0216a6_376	2.98905	3.99129	4.83076	2.66105	3.09154	5.054	3.92819	3.19289	5.30427	5.34889	4.22298	5.14967	4.58626	4.88185	4.80299	5.54945
HILIC_negative_167_0353a4_503	4.98649	4.89854	4.44804	4.90788	5.27564	4.98005	5.06155	4.69249	5.68422	5.45799	4.87489	5.19122	4.55057	4.5664	5.71347	5.15062
HILIC_negative_167_0355a0_761	4.63587	4.97845	4.96717	4.40402	4.77816	4.74563	4.67349	4.90182	4.84331	5.03199	4.82045	5.0739	5.27451	5.15138	4.88178	5.1934
HILIC_negative_167_9976a7_827	3.94061	3.78546	4.46506	4.59553	3.8935	3.99688	3.82982	3.83135	3.95625	4.13146	3.65846	3.95611	3.42401	4.30218	3.95986	4.61273
HILIC_negative_168_0129a3_627	4.96264	4.19949	4.69909	5.1679	4.94108	4.43322	5.02384	4.73766	4.80395	4.80939	5.20077	4.82029	5.27041	4.99367	4.67689	4.82236
HILIC_negative_168_0286a7_714	4.55367	4.69413	4.5812	4.53478	4.75078	4.65784	4.78953	4.44019	4.63973	4.72345	4.63876	4.68584	4.47428	4.69076	4.68377	4.84009
HILIC_negative_168_0305a2_008	4.03803	4.76293	3.98923	4.34909	4.6089	4.34219	4.33845	4.53844	4.8747	4.97494	5.00202	5.17289	4.41194	4.19942	4.65723	4.1532
HILIC_negative_168_0341a3_084	3.78839	4.15388	5.31172	3.74462	4.09207	4.50808	3.80397	4.74084	3.90866	3.60919	3.93747	4.32754	4.78932	3.76276	3.92207	5.77188
HILIC_negative_168_8355a5_012	5.40477	5.22066	5.52203	4.54789	5.46011	5.24457	5.56063	5.51427	5.33988	5.31987	5.29061	5.32611	5.10137	5.24337	5.29178	5.2577
HILIC_negative_168_8362a5_734	4.11493	3.96285	3.99156	3.92979	3.77344	4.13334	3.81966	5.01087	4.58621	3.87601	3.94029	4.13635	4.88781	3.86133	3.71575	5.00602
HILIC_negative_168_8363a6_775	5.56474	5.59834	5.40931	5.37633	5.53877	5.64227	5.79695	5.83219	5.77482	5.66674	5.24668	5.47817	5.46918	5.46983	5.28223	5.21738
HILIC_negative_168_8363a6_519	4.87186	4.79235	5.48567	2.24968	4.6887	5.16903	2.65484	4.80999	4.98025	5.66831	4.53767	5.04151	4.50937	4.98377	4.96443	5.17184
HILIC_negative_169_0144a1_384	4.54868	4.37067	5.51051	4.90002	4.29467	4.41527	4.74223	4.3552	4.89777	4.95541	4.73424	4.45805	4.68367	5.43516	5.9944	5.82455
HILIC_negative_169_0145a2_835	4.36605	4.87659	4.83369	4.55847	4.4545	4.15909	4.69713	4.83397	3.96193	3.88474	4.48882	3.90788	4.26485	3.77447	4.28287	4.16214
HILIC_negative_169_0145a1_993	4.63251	4.75976	4.66983	4.22964	4.87074	4.68293	4.65659	4.54002	4.33267	4.13505	4.9417	4.32214	4.41908	4.28708	4.16292	4.06797
HILIC_negative_169_0174a1_671	5.35661	5.73953	5.88693	5.1839	5.028	5.27857	5.34953	4.60523	5.62448	5.93351	5.58131	5.58871	4.79204	6.18314	6.35395	6.02723
HILIC_negative_169_0507a1_975	5.48088	5.49122	5.31415	5.2987	4.94147	5.92342	5.4651	5.53356	5.713	5.96751	5.62514	5.44168	5.39962	5.66586	5.84631	5.48937
HILIC_negative_169_0508a3_481	5.56276	5.49087	5.2937	5.22371	5.05051	5.8434	5.4613	5.39888	5.71619	5.86259	5.65481	5.62894	5.57102	5.79338	5.77332	5.52063
HILIC_negative_169_0509a1_155	4.82979	5.14657	4.83537	4.99164	4.70218	5.28382	5.17843	5.25592	5.24704	5.51588	5.34866	5.27131	5.04451	5.34428	5.40242	5.14709
HILIC_negative_169_0509a2_409	5.23006	5.2307	5.03534	4.90865	4.6477	5.55683	5.15968	5.15931	5.41496	5.56464	5.32869	5.36712	5.36803	5.45418	5.40104	5.13733
HILIC_negative_169_1238a1_113	3.87842	4.2282	4.22195	4.35513	4.20604	4.24149	4.25998	3.85452	4.37995	4.26209	4.08717	4.07873	3.05359	4.46254	4.31497	4.29074
HILIC_negative_169_8334a0_698	5.61667	5.59002	5.68584	5.66403	5.7103	5.65324	5.65403	5.73972	5.74363	5.68433	5.53159	5.7384	5.59818	5.68577	5.6984	5.72279
HILIC_negative_169_8336a1_638	5.48815	4.43647	5.22568	5.33913	5.29735	5.16793	5.23082	5.00439	4.70221	4.58794	4.76193	5.01619	4.7169	3.37424	4.5316	4.95729
HILIC_negative_169_8336a0_993	5.09593	4.89765	4.95094	5.09589	5.15524	4.98224	4.86448	4.94037	4.79069	4.53459	4.65299	4.75318	2.86558	4.57216	4.82371	4.82044
HILIC_negative_170_0458a2_017	4.9353	4.70157	4.91553	4.91764	5.38083	5.07443	4.97178	4.40654	5.12288	5.18173	4.87586	4.99513	4.41605	5.014	5.05854	5.04111
HILIC_negative_170_833a5_732	4.09644	3.95584	3.98083	3.91611	3.78301	4.10431	3.78336	4.97569	4.53641	3.88176	3.95702	3.97559	4.84208	3.96748	3.32336	3.59061
HILIC_negative_170_8331a7_812	5.20112	5.68032	5.27816	5.68037	5.76211	5.46032	5.71083	6.27117	5.79671	5.91436	5.47683	5.61963	5.66295	5.43587	5.43979	5.89924
HILIC_negative_170_8332a7_568	4.87174	5.3749	5.07544	6.4208	5.32431	5.4994	5.54538	5.40019	5.33698	5.71748	5.3683	5.14798	5.544	5.42038	5.36384	5.85661
HILIC_negative_170_8333a6_511	5.05994	4.83278	5.67056	2.72162	4.7464	4.97757	2.35897	4.9716	5.1822	5.8942	4.6988	5.22255	4.69887	5.1577	5.1069	5.36505
HILIC_negative_170_8334a7_036	6.31108	6.03957	5.79647	5.40692	6.09526	5.88425	6.27741	6.54979	5.95291	6.02191	6.02627	5.51196	5.50834	6.2283	6.0008	6.49481
HILIC_negative_170_9759a0_937	4.88476	4.30873	4.736	5.448	4.79181	4.67226	5.11377	4.26625	5.19973	5.66913	6.07498	5.24	5.88779	5.97278	5.25621	4.67546
HILIC_negative_170_9972a4_01	3.84228	5.76811	4.10464	4.71633	4.27647	4.49707	4.83464	4.87675	5.78194	5.74754	4.93871	4.29624	3.83345	5.11781	4.99697	4.74255
HILIC_negative_171_0081a3_451	5.08051	5.23683	4.73809	4.74149	4.95863	4.66064	5.0647	5.24797	3.57258	4.86287	4.83349	4.91815	4.57143	5.02615	5.36276	4.72837
HILIC_negative_171_03a3_133	4.99988	4.90263	4.96931	4.77067	4.58271	5.07078	4.87981	4.82515	5.10075	5.16111	5.01053	5.00316	5.14825	4.64285	4.8696	4.67521
HILIC_negative_171_0301a1_576	6.00522	5.96398	5.74847	5.76559	4.99943	6.39224	5.95251	5.96705	6.12214	6.49581	6.11841	6.22961	5.66376	6.01277	6.38568	6.01621
HILIC_negative_171_0304a1_227	5.22576	5.32516	5.25583	5.11073	4.87279	5.66062	5.27395	5.39367	5.45686	5.6182	5.35715	5.46422	5.07028	5.44059	5.4922	5.22918
HILIC_negative_171_0667a1_002	4.93255	5.09729	5.12452	5.13335	5.37929	5.13631	4.97894	4.68453	5.3863	5.2918	5.03885	5.02323	4.10126	5.26707	4.97823	5.10263
HILIC_negative_171_0779a6_356	5.12457	4.33929	4.64955	3.29809	4.1023	5.3033	4.99126	4.39562	3.65133	4.75372	4.40978	5.90317	5.36663	4.79232	5.79462	3.47168
HILIC_negative_171_1502a6_072	2.95163	4.1134	4.12838	2.60529	3.89813	2.82853	4.00638	3.23798	4.25099	3.73668	4.7557	4.19798	4.53146	3.96217	3.74775	3.91947
HILIC_negative_172_0212a7_417	4.08993	4.41101	4.29048	3.61234	4.28099	4.25472	4.13438	4.70255	4.21824	4.33062	4.784	4.61596	4.80013	4.25688	4.39912	4.46243
HILIC_negative_172_045a5_364	4.10227	3.46658	3.44396	4.1254	3.95815	4.20393	4.21006	3.06364	4.51656	4.40732	4.11902	4.31158	3.39749	4.2566	4.13589	4.02895
HILIC_negative_172_062a5_222	4.24077	4.37177	5.0086	4.40073	4.10022	4.38005	4.33679	4.61227	4.66102	4.64855	4.63547	4.64347	4.23252	4.7785	4.63264	4.23494
HILIC_negative_172_0624a6_411	4.9092	4.82981	4.92835	3.93999	5.26061	4.61861	4.90801	4.91127	4.38527	5.5268	5.38853	5.35593	4.55127	5.42508	5.17261	5.06215
HILIC_negative_172_0982a1_235	4.91103	4.82378	4.78338	5.18417	5.14391	5.0625	4.97595	4.06694	5.36866	4.98939	4.92688	4.97241	3.33784	4.67674	5.16082	5.12907
HILIC_negative_172_0982a1_777	5.56373	5.00267	5.34171	4.99226	4.92669	5.07191	5.36276	4.58155	6.04605	5.4951	5.26468	5.56759	4.88003	5.40729	5.84393	5.14383
HILIC_negative_172_0983a1_913	5.53091	6.22767	6.14981	5.99294	6.11166	6.05709	6.26144	5.38978	6.98374	6.53872	6.17082	6.56853	5.06474	6.31852	6.8027	6.09364
HILIC_negative_172_8306a6_51	5.05477	4.78397	5.57485	4.64245	4.66452	4.75416	4.84125	4.83941	5.06859	5.7719	4.60118	5.15487	4.57918	5.0606	5.0147	5.24489
HILIC_negative_172_8309a5_73	4.06771	3.89302	3.8944	3.88585	3.67353	4.04208	3.7307	4.97136	4.57933	3.96137	3.93358	4.07455	4.869	3.93403	3.54778	3.61185
HILIC_negative_172_831a7_805	4.91509	5.55563	5.59576	5.68474	5.68769	5.45236	5.64983	6.01457	5.63795	5.7995	5.51992	5.4221	5.52462	5.64147	5.30302	6.04767
HILIC_negative_172_9911a0_743	2.91119	4.16692	4.37541	4.08502	3.72146	3.30662	3.74958	5.44534	3.21885	3.73746	4.2589	4.27126	4.95112	4.84255	5.02113	4.70812
HILIC_negative_173_0459a3_176	6.01889	5.85323	5.96589	5.61341	5.4847	6.00554	5.79593	5.71541	5.91096	6.28979	5.96725	5.90593	5.79649	6.02353	5.92013	6.03922
HILIC_negative_173_0823a1_263	6.01233	5.58805	6.03341	5.72996	6.11299	6.22828	6.06318	5.31421	6.4697	6.12047	5.8992	5.77737	4.91432	6.27695	6.02665	5.58443
HILIC_negative_173_0937a6_568	4.05193	4.50401	4.80322	3.96938	4.31467	4.87755	4.33771	4.175	4.72767	3.40328	5.18988	4.7688	4.79942	4.54806	4.24823	4.80253
HILIC_negative_173_0937a6_738	5.33177	5.76976	6.09681	4.71793	5.76731	5.44599	5.60157	5.45036	5.76445	4.75202	6.27997	6.21288	5.84418	5.89588	5.69783	5.93417
HILIC_negative_173_1062a0_742	4.56249	4.51779	4.64929	4.57019	4.52544	4.53311	4.56186	4.70968	4.59132	4.68413	4.47554	4.62833	4.55844	4.51615	4.51622	4.67598
HILIC_negative_174_0773a3_288	3.70333	5.14377	5.26443	5.13476	5.3627	4.61067	5.31387	4.79327	3.99923	3.69393	5.08118	4.93729	3.86834	3.82271	4.27287	4.16872
HILIC_negative_174_0776a5_21	4.18985	4.37165	4.63336	4.98529	4.16475	4.55037	4.57252	4.4834	5.23034	4.60942	4.54962	5.0719	4.21277	4.61298	4.9784	4.56108
HILIC_negative_174_8283a6_51	4.69524	2.27972	5.31889	2.4748	4.36844	4.48329	4.51247	4.49383	4.74502	5.46451	4.30627	4.86948	4.32467	4.79296	4.74117	4.96435
HILIC_negative_174_8285a5_73	3.9971	3.91378	3.91795	3.8416	3.6762	4.02916	3.68232	4.85136	4.42664	3.72875	3.94323	3.86899	4.69015	3.53514	3.0976	3.47825
HILIC_negative_174_8286a7_812	4.70288	5.19352	5.04132	5.29988	5.28386	5.06875	5.27358	5.77822	5.38409	5.50766	5.19981	4.97763	5.44176	5.00341	5.03096	5.45885
HILIC_negative_174_8291a5_089	5.23494	4.86425	4.93245	5.16157	4.86011	4.94857	4.96682	5.17231	5.14867	5.05487	5.12253	5.22864	4.90463	5.02525	4.99258	5.05753
HILIC_negative_174_8292a5_226	5.03777	5.06978	4.96352	4.92743	4.99379	4.88442	4.96079	5.35613	5.16161	5.0719	5.1665	5.1366	4.97286	5.09169	5.02101	5.12607
HILIC_negative_174_92a0_747	3.86108	3.85646	3.87077	4.47536	4.63436	4.6781	4.35757	2.11082	4.26805	4.36587	3.62398	4.69496	3.95789	4.66114	4.73991	4.44938
HILIC_negative_174_9201a0_673	3.93518	3.79831	3.66649	4.16127	4.49687	4.6953	4.25216	2.05329	4.22671	4.49687	3.81271	4.41401	3.75976	4.38536	4.6885	4.35388
HILIC_negative_175_0247a7_696	5.15928	4.90415	4.95941	4.94512	5.30095	5.0401	5.11734	5.43789	5.07508	5.05438	5.39012	5.16888	5.42808	4.96755	5.06614	4.64259
HILIC_negative_175_0252a6_763	5.05803	4.83883	5.40203	5.44176	5.13644	5.17336	5.30262	5.66755	5.28278	4.15688	5.44332	5.42358	5.52358	5.37082	5.34269	4.8114
HILIC_negative_175_0252a6_503	5.21689	4.36419	5.71742	5.95785	5.10876	5.07615	5.59602	6.21125	4.72056	3.96413	6.17343	5.58119	6.34874	5.01053	5.19641	4.1404
HILIC_negative_175_0254a6_431	4.93816	4.69304	5.23534	3.14544	5.3877	4.70723	5.09158	5.81788	4.75409	5.03608	5.79033	5.20427	5.97494	5.10496	5.15167	4.02141
HILIC_negative_175_0613a3_853	5.11152	5.37326	5.41475	5.14741	5.24802	5.1426	5.15734	5.36031	5.52655	5.38481	5.45478	5.26168	4.05385	5.41754	5.25087	5.31216
HILIC_negative_175_0616a5_233	4.55623	4.59489	5.22542	3.39329	4.35683	4.56347	4.509	4.71975	4.83792	4.71011	4.64127	4.69873	4.21643	4.8155	4.65914	4.63127
HILIC_negative_175_0617a1_27	4.33439	5.47178	5.43558	5.17507	5.0432	4.85544	5.35182	5.04536	4.23486	4.70604	4.97753	5.17046	5.20178	4.72526	4.50342	5.09718
HILIC_negative_175_0726a7_887	4.08201	4.5088	4.75993	4.30039	4.34477	4.39786	4.32386	4.70604	4.80732	4.58003	5.17087	4.68523	4.86286	4.88184	4.64193	4.63389
HILIC_negative_176_0357a5_23	3.78666	3.42139	4.26397	4.10969	3.26844	4.40558	3.52104	3.8444	4.80634	5.60977	4.7013	5.41783	4.53454	4.71094	5.02923	3.3197
HILIC_negative_176_0387a3_579	4.96621	5.13128	5.12025	5.18668	4.98834	4.99131	4.97267	5.01584	4.6754	4.90778	5.42036	5.43109	5.14735	4.9796	5.37024	5.13223
HILIC_negative_176_0571a7_871	4.3171	4.64858	4.38707	4.18642	4.22734	4.7197	4.21299	4.86911	4.54452	4.49668	4.21071	4.6658	4.43144	4.14535	4.23471	4.39892
HILIC_negative_176_0583a6_762	4.50095	4.3248	4.74243	4.60995	4.23028	4.59547	4.54527	4.35665	4.58822	2.97404	4.25955	4.42675	3.99234	4.59524	4.26327	4.17945
HILIC_negative_176_8168a1_579	4.52475	4.54966	4.61248	4.57192	4.64679	4.47198	4.75698	4.92392	4.64441	4.72971	4.8972	4.90837	5.07077	3.90821	4.73335	4.76733
HILIC_negative_176_8169a2_925	5.14093	5.14668	4.9393	5.32263	5.24077	5.13687	5.01813	5.2291	5.199	4.27677	5.38147	5.24075	4.83485	4.21199	5.03902	5.1539
HILIC_negative_176_8255a6_782	4.76	4.84811	4.50867	4.15032	4.75146	4.59241	4.87952	4.8453	5.13063	4.88323	4.43861	4.79265	4.83905	4.6947	4.51554	4.78549
HILIC_negative_177_0195a1_281	5.68054	5.62724	5.43165	5.17392	4.00556	5.79358	5.16658	5.00172	5.34851	5.83477	6.14166	5.26645	5.68513	5.96862	5.45143	5.88752
HILIC_negative_177_0196a1_162	5.56562	5.41238	5.25017	5.0551	5.02483	6.67916	5.889	5.67512	5.06607	5.45608	5.60978	5.62625	6.07913	5.15735	4.58331	4.97469
HILIC_negative_177_0212a5_015	4.65157	3.78665	4.66323	4.185	4.28558	5.12465	4.3946	4.35379	4.82163	5.0222	5.03675	4.93289	4.88466	5.09809	4.7991	4.76586
HILIC_negative_177_0311a5_092	4.86938	4.55881	4.52168	4.73941	4.36473	4.24425	4.85188	4.69403	4.56378	4.28799	4.61366	4.64309	3.79524	3.99537	4.88678	4.73889
HILIC_negative_177_0404a8_3	4.77189	4.93295	4.94977	4.76185	4.76965	4.94736	4.9463	4.8708	5.41133	5.13326	5.03212	5.0375	4.9582	5.07295	5.35257	5.30966
HILIC_negative_177_0408a7_7	5.77229	5.69429	5.6069	3.54618	5.37675	5.77787	5.61203	5.37681	5.45447	5.62541	5.54546	5.33638	5.62189	5.33699	5.46236	5.43038
HILIC_negative_177_0411a6_763	5.36104	5.5823	5.58446	5.78474	5.62191	5.55635	5.84503	5.64678	5.53877	4.42241	5.42646	5.90372	5.31902	5.85648	5.40639	5.28904
HILIC_negative_178_0004a1_012	3.26912	3.93091	4.77491	2.912	3.19427	5.00775	3.84979	2.24443	4.44738	3.79942	2.64333	3.37672	3.08483	2.95924	3.14813	2.92195
HILIC_negative_178_037a4_933	5.16835	5.01621	5.03416	4.86544	5.14933	4.88758	5.09765	4.63382	4.8493	4.78628	4.9225	5.15852	4.91579	4.72506	5.01032	4.98347
HILIC_negative_178_0513a0_736	4.13315	4.27287	4.21516	4.01587	4.12371	4.34366	4.20607	4.16993	4.38444	4.44703	4.36791	4.32455	4.45986	4.53484	4.19058	4.23923
HILIC_negative_178_0514a5_229	3.88088	4.04052	4.51785	4.67266	4.08023	4.37715	4.50515	4.36889	4.85956	5.5888	4.86081	5.54486	4.80952	4.90657	5.24459	4.44768
HILIC_negative_178_0879a1_16	3.38656	3.50129	3.68894	3.52869	3.49253	3.74357	3.53912	4.74363	4.95743	4.80414	4.71862	4.51575	4.04978	4.65154	4.25917	4.34662
HILIC_negative_178_8144a1_577	4.8018	4.83533	4.88207	4.68886	4.91726	4.77962	4.90127	5.10879	4.87484	4.95757	5.15777	5.12683	5.17185	4.92126	5.07298	5.08278
HILIC_negative_178_815a2_932	5.38127	5.32651	5.16467	5.57948	5.48084	5.36227	5.24228	5.39676	5.46937	4.59453	5.6129	5.53747	5.24028	5.11613	5.24976	5.55686
HILIC_negative_179_0352a0_74	4.75259	4.80518	5.17581	4.43267	4.80188	4.88049	4.81691	5.07542	5.26588	5.22384	5.30489	5.15373	7.04155	5.0216	4.92293	5.16542
HILIC_negative_179_0361a1_101	5.46724	5.59745	5.97155	5.28928	5.78332	5.35343	5.50184	4.92377	5.35727	5.49831	6.47777	4.96352	7.67377	5.7819	5.14758	5.62175
HILIC_negative_179_0467a5_224	4.42159	4.18352	4.43602	4.37725	4.39041	3.98218	4.34216	4.62119	3.39107	3.87089	4.17581	4.8571	4.35384	4.60459	4.3027	4.91108
HILIC_negative_179_0566a8_28	4.19885	4.90818	5.12249	4.49391	4.8344	4.62255	4.85956	5.48347	4.95143	4.64123	4.80262	4.31994	5.25197	5.19928	5.10644	5.47405
HILIC_negative_179_0567a6_414	4.85685	5.14379	5.25517	4.92039	5.23804	4.99126	5.03682	5.4137	5.09325	5.06493	5.53007	5.11636	5.47311	5.20135	5.24808	5.16058
HILIC_negative_179_0568a7_699	5.33167	5.54482	5.55038	3.939	5.40951	5.35061	5.43563	6.51766	5.10005	5.14408	5.85695	5.47358	6.59678	5.71372	5.97459	5.77703
HILIC_negative_180_0306a2_985	4.55239	6.0817	6.0207	5.41665	5.39629	6.46157	6.13834	4.90916	2.81097	5.28261	5.04621	5.06595	5.19971	4.8354	5.01423	3.21571
HILIC_negative_180_0313a2_876	4.70918	4.87946	4.83403	5.36786	5.0227	4.45361	4.84418	3.75562	3.67727	3.64522	4.04626	4.24171	4.86483	3.68898	4.00836	3.86732
HILIC_negative_180_0339a4_179	4.53417	4.18496	4.94427	4.27584	4.55513	3.6862	4.415	5.01884	4.43775	4.47459	5.54564	4.66042	5.61375	4.62634	4.25049	5.71592
HILIC_negative_180_053a4_389	4.86168	3.54921	5.79366	3.18138	4.01537	3.56458	3.26266	5.47301	4.11342	3.70183	5.28716	6.0147	5.81118	6.00736	6.20166	3.95107
HILIC_negative_180_0534a5_003	4.96149	4.74521	4.92955	3.29344	4.89158	4.69031	4.91087	3.92932	4.64815	4.62763	4.64729	5.00231	4.19153	4.67849	4.8634	4.86659
HILIC_negative_180_0669a1_912	5.47927	5.70765	5.29524	4.7499	3.97632	4.53014	5.30126	5.39791	4.488	5.48127	5.93928	5.61731	5.95017	5.89642	4.66648	5.45535
HILIC_negative_180_0671a6_357	4.7923	5.17216	5.27211	3.33827	5.09456	5.0148	5.0651	4.86586	5.26919	5.10413	5.15742	5.24211	5.03513	5.10771	5.37528	5.02523
HILIC_negative_180_1143a3_633	2.74414	2.94012	3.87636	3.06529	3.59596	2.91207	3.97241	3.75266	2.67717	2.41774	4.14724	3.04271	3.08986	4.88545	3.21779	4.39615
HILIC_negative_180_8112a0_745	4.93326	4.95398	4.96606	5.04249	4.94381	4.98252	4.98678	5.13367	5.04476	4.85678	4.94359	5.17147	5.14496	5.16919	4.99964	5.09158
HILIC_negative_180_8125a2_925	5.1047	5.11656	4.87173	5.29588	5.22588	5.11755	4.96472	5.43706	5.42702	4.84868	5.53531	5.47724	5.15677	4.31385	5.09461	5.45914
HILIC_negative_180_9736a6_271	5.09094	4.64867	5.9533	4.67313	5.02861	4.64481	4.98449	4.72688	4.6887	4.72082	4.70207	4.7697	4.74379	4.75095	4.72864	4.75409
HILIC_negative_181_0146a1_104	5.51129	5.42862	5.23542	5.42443	5.34763	6.01903	5.7772	5.42788	5.72553	5.67798	5.42	5.47329	5.23213	5.57949	5.80293	5.51805
HILIC_negative_181_0369a4_554	3.94792	4.57798	6.29115	4.06715	4.36869	4.52016	4.11849	6.57839	4.77334	5.02411	5.76102	7.08752	6.66812	6.08996	6.79259	5.37972
HILIC_negative_181_0372a5_19	3.90664	5.14231	5.6194	4.21463	4.84308	4.72838	5.10591	5.87819	4.77612	4.40845	5.99284	6.03534	6.16826	4.89834	6.37785	5.03612
HILIC_negative_181_0509a3_446	4.77593	5.72677	5.55306	5.62458	5.78973	5.71281	5.97171	5.44095	6.26751	6.1292	5.70871	6.03759	5.86243	6.64345	5.75952	6.22273
HILIC_negative_181_0523a1_313	5.25102	4.21005	5.82265	5.24094	5.03729	5.05678	5.45433	5.48021	5.23811	5.53746	6.44757	5.54344	8.00518	5.59148	5.11404	5.72507
HILIC_negative_181_0722a6_399	4.60242	5.35806	5.21138	5.53773	5.09177	5.67231	5.10962	6.05761	5.09919	5.14801	5.01221	5.09411	5.32435	5.03524	5.63821	5.02259
HILIC_negative_181_1242a1_082	4.34523	4.70222	4.59402	4.98424	4.78466	4.74856	5.1084	4.25863	4.30411	4.51195	4.73786	4.70257	4.22507	4.78628	4.85238	4.72704
HILIC_negative_181_9919a4_973	4.4911	3.07484	4.26847	4.67925	4.24219	4.21205	4.6513	4.69529	4.68297	5.07133	5.26392	5.17808	5.07734	4.81239	4.55118	4.35495
HILIC_negative_181_992a0_871	3.79302	4.43019	3.36299	3.98533	3.69128	5.95299	3.80151	4.73674	4.16528	4.79925	4.39884	4.5627	3.67296	4.25865	3.72483	4.46365
HILIC_negative_181_9923a1_137	3.98058	4.81556	3.22453	4.33095	3.6697	6.41701	4.09047	5.50887	4.39396	5.06698	4.59484	4.88938	4.09771	4.49159	4.33642	4.07602
HILIC_negative_181_9952a2_045	2.89772	4.43833	6.01131	5.32095	3.64491	4.30818	4.58321	3.53572	3.88623	4.12988	5.41932	4.6217	5.39855	3.50058	3.93931	5.87789
HILIC_negative_182_0463a1_874	6.70262	7.12652	7.03147	7.10153	7.39337	6.97775	7.06263	6.82638	6.24485	7.30315	6.97116	6.84174	6.5825	7.11218	6.87544	6.90181
HILIC_negative_182_0465a1_472	4.92467	4.96015	5.88813	5.02876	4.89488	5.17228	5.35679	5.43679	4.07809	5.82418	5.37934	5.40762	5.19479	5.80686	5.37097	5.59111
HILIC_negative_182_9974a7_7	4.54526	4.73995	5.14874	5.52792	4.72915	4.90072	5.4487	4.81373	4.94782	4.61109	5.59556	5.09354	4.89231	4.70181	5.23857	4.88068
HILIC_negative_183_0514a1_036	4.4786	4.76876	4.40219	4.08816	3.50482	4.5593	4.77786	4.20159	4.20369	3.70967	4.42779	4.94679	4.62454	4.2155	4.08692	4.17303
HILIC_negative_183_0529a3_892	5.47373	5.22917	5.07336	5.45856	4.82299	5.72093	5.20953	5.5262	5.25599	5.58572	5.42315	5.51846	5.09664	5.29777	5.52369	5.40937
HILIC_negative_183_0664a3_467	5.32321	5.26514	4.99325	4.92352	4.25055	5.56588	5.17137	5.1164	5.41856	5.66259	5.48606	5.42312	5.43169	5.56748	5.30561	5.19678
HILIC_negative_183_0664a2_434	5.51876	5.41589	5.25703	5.2594	4.39812	5.82856	5.46558	5.35999	5.63442	5.83594	5.6544	5.62881	5.59531	5.79196	5.67909	5.13809
HILIC_negative_183_0664a2_89	5.44003	5.41925	5.21548	5.22024	4.48438	5.73639	5.40397	5.23696	5.5595	5.6332	5.44418	5.53977	5.47239	5.54652	5.62781	5.41409
HILIC_negative_183_1254a6_48	4.02713	4.09832	4.93859	3.34868	3.52723	4.17428	3.79584	3.44734	2.98176	3.16706	4.35177	4.08139	3.76695	4.74278	4.27773	4.25683
HILIC_negative_183_1399a0_744	3.73596	4.003	3.96615	4.02036	4.00006	4.55898	3.84345	3.81635	4.63976	4.08232	3.75641	4.1192	3.57261	4.03105	4.36107	4.04436
HILIC_negative_183_1401a1_095	4.22121	4.75832	4.35967	4.43518	4.57812	5.26409	4.13935	4.25424	5.29969	5.22833	4.83392	4.61441	3.88526	4.68296	5.20899	5.07477
HILIC_negative_184_0257a1_061	4.81347	4.08006	4.12089	4.29323	4.47804	4.62764	4.68166	4.15975	3.9947	4.27619	4.33861	4.16275	4.10991	4.61344	4.69988	5.01632
HILIC_negative_184_044a5_824	4.58678	3.50746	3.52513	2.53788	3.94922	2.75379	2.85771	3.78981	4.48192	4.7354	4.58131	4.66887	4.32278	4.37043	4.02886	4.17623
HILIC_negative_184_0595a6_304	4.81392	4.57258	4.67021	4.1909	4.45543	4.39433	4.37594	4.38564	4.45182	4.41117	4.46958	4.53869	3.99972	4.34179	4.68884	4.42414
HILIC_negative_184_0619a1_298	5.29945	5.2598	5.26149	5.41757	5.44086	5.22314	5.21366	5.05723	5.6184	5.34674	5.37706	5.25377	5.05998	5.35032	5.21499	5.28415
HILIC_negative_184_062a3_88	5.68139	5.41377	5.6385	5.64587	5.35129	5.3556	5.62893	5.28573	5.7678	5.76995	5.57982	6.29396	5.29461	5.95184	6.36412	5.46018
HILIC_negative_184_0621a4_721	6.09351	5.82431	5.95119	5.99889	5.79701	5.59448	5.84163	5.74564	5.4112	6.33725	6.26855	6.22975	5.94002	6.26317	6.1024	5.9947
HILIC_negative_184_0734a6_392	4.58375	2.54381	4.62391	3.41324	3.29744	4.46983	4.321	4.08235	5.10928	4.98734	4.87562	5.22715	4.4122	5.19597	4.3726	4.61786
HILIC_negative_184_109a3_455	4.41266	4.59291	4.99751	4.41637	4.44892	4.54021	4.43644	3.75588	5.10394	4.91525	4.70013	4.22822	3.82331	5.1276	4.90425	4.46899
HILIC_negative_185_0227a3_277	5.13689	5.55062	5.11592	5.22885	5.41785	5.24949	5.50211	5.24538	5.18261	5.0861	5.22161	5.14625	5.15057	5.69427	5.46155	5.29516
HILIC_negative_185_0457a0_927	4.69556	4.89012	4.59854	4.55062	4.31141	4.93275	4.95863	4.65063	4.98141	5.26375	5.01011	4.87972	4.39306	5.04309	4.95224	4.60886
HILIC_negative_185_0459a4_81	6.08968	5.98459	6.0438	5.88395	5.6897	6.64045	5.84803	6.09286	6.51504	6.40093	6.40499	6.95918	6.19256	6.60426	6.45487	6.53483
HILIC_negative_185_046a2_039	5.59441	5.65186	5.42189	5.36396	4.80744	6.08505	5.57803	5.69937	5.87707	6.06253	5.76284	5.91425	5.62176	6.00544	5.90288	5.70934
HILIC_negative_185_0462a5_342	5.19644	5.09783	5.11588	3.97733	4.7631	5.51515	4.96686	4.91369	5.68651	5.47165	5.39083	5.23135	5.33708	5.61681	5.28642	5.34574
HILIC_negative_185_0465a1_042	5.75171	5.37254	5.21604	5.49969	4.7881	6.16262	5.48531	5.42756	5.72845	5.81712	5.64484	4.95587	5.31887	5.7038	5.82846	5.44628
HILIC_negative_185_0567a8_26	4.19158	4.94249	4.9969	4.65198	4.42834	4.42342	4.5605	4.70213	4.82702	4.50953	5.0416	4.85495	4.47799	4.79291	4.2467	4.38283
HILIC_negative_185_0681a2_854	5.0017	4.7954	4.66181	4.84548	4.98804	5.32425	4.56404	4.17802	4.47115	4.70939	4.87887	5.04297	3.14331	4.66401	5.49655	4.71672
HILIC_negative_185_0937a6_761	4.39581	5.05337	5.19589	4.70435	5.13002	4.42521	4.63951	4.65748	4.56213	4.07544	5.71469	5.11121	4.94404	4.6498	4.61259	4.49616
HILIC_negative_185_118a0_95	4.0201	4.43042	4.11465	4.48082	4.3242	4.4887	4.25087	4.31623	4.37542	4.915	4.89711	4.61016	3.84047	4.32945	4.07486	4.54962
HILIC_negative_185_1187a1_721	4.10891	4.83924	4.06056	4.50432	4.15076	3.72506	4.41375	4.48018	4.45771	6.20827	5.68127	4.5115	3.93533	4.62375	3.66552	5.7041
HILIC_negative_185_9472a6_766	4.60906	4.58845	4.62759	4.67717	4.51614	4.74054	4.6064	4.60336	4.68936	3.36148	4.4369	4.7609	4.39643	4.60873	4.4393	4.70948
HILIC_negative_186_0267a6_981	4.34529	4.49001	4.55479	4.32945	4.40767	2.48103	4.44581	4.18037	4.86863	4.76437	4.79006	4.1283	2.79309	4.37861	4.2871	2.89532
HILIC_negative_186_0412a6_613	4.6907	5.32371	5.8872	4.54284	5.34062	5.02981	5.67186	5.5045	4.91474	3.90967	5.63419	5.98999	5.86388	4.78324	5.83326	5.63436
HILIC_negative_186_0565a0_711	3.68473	4.60799	4.85456	3.96054	3.67147	4.27231	3.66873	4.07202	4.238	4.23456	4.09923	4.24102	4.07672	4.27833	4.214	3.99088
HILIC_negative_186_0777a5_911	4.86616	4.29523	4.64375	5.57372	4.28897	4.6917	4.50074	4.21228	4.6681	5.2362	4.65153	4.7092	4.37671	4.85931	4.63665	4.84807
HILIC_negative_186_0778a5_771	5.77754	5.1054	5.68201	5.59568	5.3728	4.71485	5.51108	5.01935	4.50104	5.91736	5.59296	5.53046	4.62038	5.7485	5.34247	5.5926
HILIC_negative_186_078a5_228	4.91544	4.13993	5.09171	4.79439	4.32791	5.19077	4.68039	5.06558	5.07147	4.88429	4.93814	5.16416	4.73043	4.7519	4.98176	4.92389
HILIC_negative_186_1138a0_758	4.38125	4.29779	4.26435	4.27445	4.35674	4.3773	4.36245	3.7747	4.60491	4.35054	4.01029	4.34147	3.61719	4.36333	4.56467	4.28861
HILIC_negative_186_114a1_093	4.92487	4.65429	4.78783	5.04678	4.66577	4.97821	4.71755	4.26972	5.51698	5.19249	4.91389	5.26322	3.58376	5.12322	5.28665	4.70936
HILIC_negative_186_1143a1_389	4.66905	6.02185	5.80069	5.75544	5.79014	5.69512	5.9184	5.22655	6.35357	5.97588	5.98971	6.19605	4.70623	5.96866	6.4583	5.79396
HILIC_negative_186_9333a7_703	4.93966	4.81105	4.25774	4.58368	4.79339	4.87284	4.76852	4.8177	4.3848	4.57527	4.72274	4.49782	4.53478	4.50951	4.46724	4.56137
HILIC_negative_186_9711a0_889	4.40623	2.76007	3.65549	4.64758	4.01542	3.83907	4.38006	3.87872	4.34543	4.94332	5.26997	4.67191	5.49285	5.34386	4.41732	4.2472
HILIC_negative_187_0033a4_05	4.17494	4.30451	4.14634	4.26682	4.27981	4.08823	4.23016	4.41575	3.5461	4.34267	4.19749	3.89752	4.22843	3.93361	3.98062	4.15462
HILIC_negative_187_0074a0_751	4.78204	5.17165	4.62091	5.61945	5.70888	5.86692	5.0794	6.14264	5.28648	5.28313	5.08188	5.68368	3.54405	5.19433	5.46506	6.33139
HILIC_negative_187_0613a2_361	5.53917	5.36895	5.27243	5.08467	4.93635	5.68379	5.36498	5.40122	5.66164	5.79621	5.54199	5.58166	5.55621	5.70977	5.76455	5.29668
HILIC_negative_187_0617a1_616	5.41867	5.637	5.402	5.3713	5.29167	5.44083	5.32413	5.04699	5.46474	5.63498	5.31266	5.41019	4.57443	4.06873	5.36246	5.48802
HILIC_negative_187_0622a6_404	5.04477	4.62009	4.62115	3.39554	4.5287	5.34086	4.80741	4.76519	5.34073	5.22194	4.65547	5.0199	4.44917	5.1825	4.88566	5.02984
HILIC_negative_187_0727a3_228	5.46316	5.36543	6.01208	5.29596	5.43943	5.30835	5.43127	4.37911	5.40229	5.30541	5.41805	5.09584	4.77633	5.39997	5.38086	5.29659
HILIC_negative_187_0985a1_138	6.3788	5.85159	6.65927	6.45663	6.47971	6.90838	6.08449	5.91276	7.21092	6.69638	5.82654	5.80719	5.24234	6.20039	6.1618	5.808
HILIC_negative_187_109a6_808	4.86483	5.51839	5.35101	5.0078	5.11494	5.33673	5.02012	4.42819	5.4891	4.57242	5.20903	5.30601	4.6152	5.18907	4.87939	5.22178
HILIC_negative_187_1091a6_434	4.77811	5.50365	5.58599	3.20834	5.06534	5.22705	5.23611	5.43161	5.54143	5.31782	6.1634	5.81227	5.94947	5.68612	5.63232	5.56073
HILIC_negative_187_1343a0_954	3.69581	4.25486	4.19982	4.21777	4.54938	4.07649	4.08223	4.13609	4.13037	4.2112	4.24856	4.32151	3.88279	4.14392	4.07815	3.94494
HILIC_negative_187_1344a1_067	3.58288	3.93779	3.74595	4.01625	4.23985	3.72529	4.16331	3.86929	3.29935	4.10212	3.74013	3.90028	3.68833	4.03573	4.45139	4.41048
HILIC_negative_187_8612a5_37	4.7668	4.67052	4.45391	4.93136	4.66598	4.61548	4.99052	4.80912	4.29943	4.31932	4.61581	4.61811	4.04019	4.25112	4.43769	4.39102
HILIC_negative_187_8614a5_722	3.68983	3.34542	3.28975	3.4147	3.09717	3.61222	3.03736	5.12855	4.15968	3.35751	3.12613	3.39203	4.46782	2.94523	3.29012	3.45838
HILIC_negative_187_9415a7_697	6.03385	5.79882	5.83706	5.51921	5.72096	5.80461	5.77788	5.79197	5.57685	5.5198	5.77441	5.79697	5.78099	5.64891	5.74956	5.69051
HILIC_negative_188_0027a0_814	4.41176	4.56844	4.55213	4.67491	4.68565	6.53164	4.37835	5.54308	3.69451	3.76594	3.78277	4.63275	6.06616	4.98576	7.02568	5.2479
HILIC_negative_188_0028a0_967	4.68846	3.76528	4.67291	4.56706	3.70653	6.8377	4.35218	5.52705	3.98683	3.7522	3.91792	3.7112	6.3175	5.12697	7.33572	4.38019
HILIC_negative_188_0576a6_376	4.94026	4.89622	4.75931	4.43255	4.76906	5.14306	4.81056	4.23634	4.90436	4.91889	5.00917	4.70174	4.69395	4.76481	5.10898	4.68896
HILIC_negative_188_0935a5_655	3.50377	4.72567	4.49921	4.30608	3.70011	4.1417	3.87845	4.12122	4.78244	4.23832	4.55041	4.41879	4.00007	4.17353	4.27089	4.06634
HILIC_negative_188_0935a6_557	4.63377	4.47794	4.73909	2.99299	4.36164	4.65471	4.46744	3.65096	5.09264	4.05834	4.41258	4.18304	3.97961	4.62098	4.29521	4.42143
HILIC_negative_188_1284a0_739	3.58785	3.74893	3.76119	3.56315	3.73461	3.53553	3.58774	3.81414	3.82014	3.86677	3.75836	3.92334	3.78458	3.98823	2.15199	3.91707
HILIC_negative_188_9865a0_673	3.24859	3.37511	3.32803	4.33169	3.61231	4.37263	4.17545	6.14981	2.65762	3.17369	5.5295	4.12923	5.7427	3.82936	3.74765	5.60086
HILIC_negative_188_988a0_746	3.20106	2.77951	3.2377	4.32851	2.82442	3.98148	3.91641	6.22131	3.15255	3.23889	5.59553	4.06188	5.81536	3.80577	3.79395	5.24063
HILIC_negative_189_0309a4_97	4.44242	4.5498	4.56336	4.85233	4.78831	4.65473	4.68462	4.3935	4.93948	5.05238	4.67423	4.85063	4.73024	4.88196	4.97283	5.08765
HILIC_negative_189_041a2_007	5.37544	5.6359	5.22735	5.5779	5.33114	5.71321	5.34577	5.07872	5.0749	5.58186	5.62082	5.5544	5.21007	5.82879	5.57199	5.33746
HILIC_negative_189_0518a8_306	4.42893	4.61371	4.5558	3.98526	4.58352	4.43086	4.59871	4.66815	4.58847	4.31243	5.18748	4.78634	4.7956	5.15699	4.42209	4.70076
HILIC_negative_189_0775a0_759	3.88166	4.77359	4.80247	4.46458	4.33789	3.94142	4.88261	4.27878	4.4405	4.01624	4.70441	3.94648	4.61727	4.63971	4.65145	5.40393
HILIC_negative_189_0885a7_355	3.91015	4.92712	4.71077	3.75911	4.32043	4.39174	4.15248	4.16608	4.70172	4.34255	5.17408	4.21953	4.77842	4.51225	4.04921	4.40802
HILIC_negative_189_1134a1_313	4.63929	4.08812	5.08442	4.57369	4.49351	4.8467	4.61928	4.38899	4.88074	4.81363	4.64441	4.5727	4.21501	4.60533	4.47029	4.43466
HILIC_negative_189_1347a0_991	4.79592	4.76795	4.79726	4.88595	4.90908	4.7853	4.79745	4.8117	4.8267	4.8351	4.75472	4.81339	4.75026	4.85127	4.87122	4.8405
HILIC_negative_189_858a5_725	3.53755	3.2019	3.16106	3.29781	3.00536	3.45141	2.9609	4.91165	3.97365	2.84364	3.25392	3.28374	4.34056	3.10775	3.21802	3.58733
HILIC_negative_190_051a1_633	6.06626	5.39297	5.68295	6.11257	5.16027	4.95538	6.08966	5.35428	4.48362	6.12344	5.9237	5.9762	5.64534	5.57862	5.73764	5.29181
HILIC_negative_190_0512a3_625	5.64794	5.57672	5.32519	5.37761	4.58499	5.79488	5.41311	5.59508	5.59182	5.8974	5.64258	5.76476	5.70344	5.71216	5.71214	5.53368
HILIC_negative_190_0546a3_046	5.25047	5.73599	5.74921	5.99242	5.8782	5.19194	5.72564	5.31534	6.45912	5.44069	5.61173	5.72845	5.717	5.47257	5.96618	5.82536
HILIC_negative_190_0771a2_005	4.5496	4.86214	5.03305	5.11129	5.10436	5.20732	4.81672	4.71681	4.70606	5.21877	4.69782	5.37393	4.40574	4.682	4.77834	4.7893
HILIC_negative_190_8971a0_672	3.00807	3.34926	3.43321	3.92098	4.26447	3.76179	3.82227	3.18772	4.42311	4.35933	3.26455	3.81687	3.45404	4.17597	4.34296	4.18972
HILIC_negative_191_0023a3_475	3.73191	3.41728	3.85173	3.85455	3.36063	4.87599	3.93234	3.63775	4.03736	3.88545	4.24431	3.72086	4.83375	4.54165	5.88021	3.508
HILIC_negative_191_0024a4_092	4.6993	4.40642	4.6383	4.69383	4.91829	5.58521	4.63566	4.39726	4.64148	4.6121	5.04926	4.19702	5.57188	5.22109	6.57548	4.43675
HILIC_negative_191_0203a7_705	6.02827	5.66868	5.8959	5.3097	5.65543	5.79379	5.77737	5.28765	5.66088	5.54116	5.57189	5.69001	5.70993	5.56251	5.64	5.78819
HILIC_negative_191_0565a6_766	5.6625	6.02738	6.00144	6.06905	5.67099	5.89396	6.23487	6.25267	5.77407	4.64732	5.65944	5.83571	6.61479	6.26747	5.97567	5.50952
HILIC_negative_191_0566a8_284	4.91042	5.51817	5.97971	4.80441	4.78734	5.13181	5.35037	6.30345	5.40088	5.51754	5.49387	5.45457	6.59429	5.39549	5.30785	5.62536
HILIC_negative_191_0567a7_695	6.13431	6.96118	7.17466	5.57405	5.60736	6.23269	6.35538	7.37351	5.6566	5.95495	6.52097	6.30573	7.44163	6.28754	5.83573	5.94395
HILIC_negative_191_0737a2_003	5.35514	5.54342	5.62947	5.81389	5.74946	5.91777	5.45318	5.4292	5.4668	5.99137	5.55086	6.07343	5.25393	5.59502	5.62727	5.51629
HILIC_negative_191_1081a0_69	4.05967	3.97769	3.88322	4.17657	4.10991	4.18193	4.18677	3.58984	3.79611	3.92868	3.98019	3.9634	3.67822	2.63838	3.20712	3.73147
HILIC_negative_193_0355a8_259	5.43351	6.44043	6.37727	6.77017	6.80094	6.08969	5.72569	7.2432	6.08189	6.09085	7.4162	6.65502	7.53528	5.9105	6.67405	6.09159
HILIC_negative_193_0358a7_702	5.28056	5.563	5.46421	5.68225	5.97544	5.4727	5.34036	5.57148	5.40549	5.54737	5.92779	5.45042	5.63908	5.41111	5.37335	5.5528
HILIC_negative_193_0374a5_05	5.04836	4.92465	4.94517	4.81955	4.45435	5.48757	4.97883	5.18516	5.52932	5.59882	5.30275	5.33704	5.54543	5.46584	5.08951	4.9684
HILIC_negative_193_0504a1_277	5.36989	5.42368	5.29812	5.1552	4.44006	5.85832	5.36671	4.82453	5.35523	5.7393	5.43953	5.61623	4.71557	5.56623	5.57364	5.31416
HILIC_negative_193_0515a1_788	6.09739	6.13503	5.96639	5.99179	5.09062	6.48898	6.10079	6.16291	6.20013	6.60499	6.25403	6.79022	6.2828	6.46098	6.58337	6.10635
HILIC_negative_193_0835a0_744	4.52518	4.99794	4.50977	5.89563	5.51657	5.018	4.54299	5.16601	5.24652	5.24923	5.05385	5.4421	5.21131	5.15664	4.55979	5.45514
HILIC_negative_193_0874a0_983	4.91925	5.32166	4.69334	6.49715	6.10143	5.48266	4.90432	5.56238	5.80296	5.7044	5.10427	5.82081	4.3132	5.29221	4.97852	5.89314
HILIC_negative_193_8156a3_985	4.75534	5.03142	4.68955	5.00576	5.0677	4.74752	4.4306	4.95874	4.67946	4.40475	4.44136	4.34038	5.04081	4.54992	4.37189	4.81219
HILIC_negative_193_992a1_345	3.9217	3.02033	3.26567	3.6657	3.54134	3.0572	3.15544	2.06324	3.1969	2.23127	2.90034	3.49672	3.07053	3.38628	4.03911	2.78204
HILIC_negative_193_9926a0_955	3.58974	3.00219	3.17373	3.43839	3.36292	2.77773	3.06642	2.7174	2.67218	2.24729	2.89609	2.74986	3.46344	2.61115	2.52001	2.0741
HILIC_negative_194_0461a1_629	5.83109	6.34206	6.07336	6.48811	6.27214	6.10329	5.89122	5.01643	4.82058	5.2183	5.00185	5.18473	4.36321	4.81189	5.26738	4.78441
HILIC_negative_194_0475a3_077	4.18257	4.65628	4.63553	3.98695	4.13469	4.11608	4.27159	3.90042	4.52808	4.30835	3.69974	3.84312	4.0826	4.59986	3.9913	4.08557
HILIC_negative_194_0498a3_647	3.83564	4.22506	5.27273	4.61414	4.56742	4.36541	4.65364	5.1084	4.11607	4.33948	6.06659	4.94663	4.90701	4.79035	4.37644	6.30112
HILIC_negative_194_0523a2_721	5.34919	6.01179	5.85598	6.39723	6.23551	5.27912	5.86469	4.92258	4.53869	4.87784	4.82906	5.24443	4.88726	4.68257	5.16537	4.68892
HILIC_negative_194_997a3_403	5.02812	4.9353	5.87404	5.86823	5.59804	6.62247	5.9083	5.87175	4.65875	5.69394	5.37018	5.10202	7.02719	5.2616	6.5702	5.1768
HILIC_negative_194_9972a1_956	5.26431	4.30515	5.11817	5.21093	5.05195	5.90376	5.43193	5.69058	4.43857	5.05383	7.1359	4.98764	7.151	6.26031	6.9462	5.6386
HILIC_negative_195_0306a0_828	5.51795	5.53354	5.35493	5.26261	5.03698	5.76182	5.28084	5.94427	5.75176	5.8205	6.40274	5.72926	6.14012	5.751	5.32966	5.92291
HILIC_negative_195_0414a4_499	4.00601	4.14016	4.09304	4.23067	4.59373	4.00092	3.73295	3.48899	3.47246	3.59694	3.74158	4.01968	3.77535	3.49872	4.59863	3.88211
HILIC_negative_195_0538a2_994	5.62643	7.54612	7.43423	6.7387	6.75278	7.75697	7.54175	7.52512	5.49413	7.84921	7.63034	7.68046	7.60593	7.45644	7.64308	5.47342
HILIC_negative_195_1393a0_711	3.66406	3.97702	3.80705	4.11795	3.95563	3.3166	4.1029	4.12655	4.04186	4.32112	4.09479	4.1507	3.97419	3.93352	4.35423	4.23971
HILIC_negative_195_8108a4_898	7.32517	6.22421	7.17037	6.25648	7.14987	6.31172	7.3331	6.93707	6.94274	6.95304	6.93248	6.95216	7.20093	7.13448	7.13394	7.16686
HILIC_negative_195_8109a5_014	6.59629	7.25796	6.57055	7.2592	6.67767	7.2008	6.64671	6.18146	6.77822	6.18165	6.3345	6.25686	6.57099	6.42907	6.43154	6.51533
HILIC_negative_195_8109a3_989	6.59843	6.52484	6.01969	6.34059	6.54685	6.2385	6.46154	6.3055	5.85159	6.03844	6.22108	5.9011	6.14779	6.05491	5.32033	6.14201
HILIC_negative_195_8111a5_325	6.82702	6.83765	6.83303	6.08263	6.83406	6.89665	6.81877	6.54646	6.68219	6.68293	6.72449	6.7705	6.94904	6.87633	6.70951	6.98694
HILIC_negative_195_8111a3_369	6.0406	5.81234	6.1976	6.05451	6.12258	6.01322	6.01478	4.88816	4.96064	5.33881	5.39285	5.77906	5.81037	5.39045	5.41165	6.14207
HILIC_negative_195_8113a5_392	6.7874	6.79803	6.79341	6.81837	6.79444	6.85703	6.77915	7.13554	6.97933	6.94686	3.07845	6.90777	7.02769	6.55684	6.70772	6.87897
HILIC_negative_195_8113a4_099	6.44862	5.65591	6.04961	5.62792	5.60493	5.44232	5.53778	5.31187	4.49367	5.76687	5.39584	4.76736	6.07197	5.87961	4.81392	5.79076
HILIC_negative_195_8114a0_987	5.33669	4.92446	5.00936	4.92638	4.97958	5.04475	5.0047	4.30323	4.57236	4.91936	4.55429	4.64512	4.86062	5.03159	4.71681	5.15053
HILIC_negative_195_8114a3_54	5.37196	5.91387	5.44088	5.30338	6.13243	6.07653	5.87387	5.17648	6.08644	5.6812	5.1164	5.53113	5.20846	5.70982	5.74836	5.93528
HILIC_negative_196_0252a1_445	5.38386	5.11509	5.40056	5.50845	5.65702	5.5028	5.35737	5.21404	7.75491	5.7146	5.62096	5.51528	5.01402	5.60945	5.47051	5.44602
HILIC_negative_196_0255a1_198	4.0418	4.36303	4.11883	4.14546	3.68957	4.40639	4.28009	4.52468	4.55065	3.73399	3.91566	4.36462	4.77795	4.34031	4.3718	4.08669
HILIC_negative_196_0619a3_637	4.1466	3.7532	3.95528	4.13146	3.9851	4.32444	4.28998	3.64403	4.13073	4.46999	4.23883	4.52546	4.35677	4.3525	4.40432	4.17475
HILIC_negative_196_0622a1_072	5.04531	4.50507	4.9956	4.99466	4.81046	5.11854	4.87539	4.46117	5.27364	5.17534	4.862	4.97369	4.4059	5.12568	4.91729	4.74297
HILIC_negative_196_9766a7_711	5.77437	5.05889	5.55036	2.66683	5.54572	5.87137	5.67337	5.63192	5.54899	5.29789	5.66385	5.42028	5.0284	5.6149	5.84671	5.41691
HILIC_negative_197_0094a0_79	4.78924	4.71138	4.89185	4.9637	5.32957	4.87756	4.93471	4.07173	5.1495	4.77515	4.76122	4.65765	4.5614	5.00193	4.89176	4.5711
HILIC_negative_197_032a2_96	5.60071	5.80941	6.38306	5.71552	5.89219	6.26486	5.71963	5.10001	6.62257	6.53521	5.30732	6.52827	5.62154	6.15877	6.02976	7.08655
HILIC_negative_197_0461a3_23	6.04805	5.53114	5.67274	5.55348	5.86453	5.33373	5.63961	5.49335	5.39457	5.63968	5.95046	5.43004	5.91939	5.98906	5.55309	5.42187
HILIC_negative_197_0681a3_989	6.30541	6.22253	5.61604	6.51136	5.93448	6.92071	6.38569	6.20792	6.04604	6.52443	6.23056	6.33759	6.29384	6.06333	6.39144	6.1784
HILIC_negative_197_0686a2_202	5.73892	5.33689	5.48082	5.78815	5.18746	6.22792	5.67015	6.52233	5.89506	6.26793	6.30856	6.18326	6.13002	5.66574	5.77481	5.93643
HILIC_negative_197_0822a1_277	5.30285	5.38161	5.24532	5.24332	4.93524	5.61148	5.55035	5.25172	5.48632	5.61963	5.47546	5.43646	4.95825	5.48874	5.50407	5.24678
HILIC_negative_197_1186a1_52	4.66822	4.46798	3.82636	4.57118	4.44235	4.7104	4.45033	3.37503	3.56486	4.566	4.01314	4.37668	2.22411	4.33914	4.42635	4.24144
HILIC_negative_197_1186a1_041	4.1202	3.93978	3.87585	4.60241	4.66777	4.5878	4.09253	3.97266	4.80988	4.47303	4.12928	4.07611	3.54241	4.27442	4.17451	4.38424
HILIC_negative_197_1412a6_254	3.71977	3.88474	4.2942	3.24608	3.207	4.12332	3.54497	3.58003	3.73972	3.4027	4.0271	3.97248	3.38803	4.31707	4.01991	4.08366
HILIC_negative_197_8077a1_195	5.55184	5.48948	5.58041	5.21633	5.44685	5.66513	5.64381	5.17654	4.93371	5.15964	5.39031	5.28898	5.24286	5.49269	5.41793	5.55579
HILIC_negative_197_8078a4_898	7.21978	7.29829	7.25044	7.18264	7.32336	6.76811	7.25447	6.99268	7.00445	7.01862	6.27537	7.01626	7.27054	7.19887	7.28881	7.23669
HILIC_negative_197_8078a3_364	6.12548	6.12729	6.23939	6.07832	6.16064	6.0625	6.07304	5.98396	5.01834	5.37701	5.42073	5.84876	5.67535	5.37601	5.50387	6.21023
HILIC_negative_197_8078a3_551	5.54497	6.13981	5.9433	5.7489	5.73851	6.13858	5.98796	5.28661	6.12894	5.74321	5.3335	5.7481	6.22747	5.88524	6.00085	6.15053
HILIC_negative_197_8079a5_012	6.66604	6.72418	6.83212	6.80044	6.77855	6.79193	6.69099	6.31564	6.90771	6.34725	6.36044	6.4106	6.68463	6.57925	7.28095	6.58882
HILIC_negative_197_8079a0_762	6.44893	6.50721	6.41853	6.17432	6.53766	6.42985	6.41923	6.18829	6.22417	6.33865	6.42169	6.20318	6.35289	6.36381	6.2779	6.48377
HILIC_negative_197_8079a3_994	6.66365	6.62308	6.14654	6.39802	6.51744	6.30425	6.51853	6.39792	5.47332	6.14842	5.81078	5.98571	6.23756	6.16713	5.41354	6.30184
HILIC_negative_197_8079a5_392	6.70024	6.72184	6.69968	6.72913	6.71086	6.76777	6.68696	7.14387	6.98055	6.94619	6.11702	6.88493	6.80097	6.88706	6.6683	6.81844
HILIC_negative_197_808a5_325	6.9129	6.93451	6.91234	6.18064	6.92352	6.98042	6.89962	7.03536	6.89119	6.6966	6.8799	6.84343	6.77862	6.87427	6.67466	6.87266
HILIC_negative_197_808a4_111	6.51087	5.73636	6.13799	5.6997	5.67856	5.51538	5.60529	5.38631	4.68311	5.86664	5.51586	4.86709	6.16714	5.92778	5.0884	5.32667
HILIC_negative_198_0043a0_93	4.19522	4.22883	4.28171	4.4551	4.51102	4.41815	4.29929	4.50491	4.78884	4.66575	4.90574	4.78948	3.78959	4.5263	4.92771	4.75787
HILIC_negative_198_0776a3_175	5.50521	5.13098	5.55216	5.36125	5.43331	5.39826	5.23219	5.14563	4.77744	5.48352	5.2135	5.26694	4.83487	5.4612	5.47069	5.79889
HILIC_negative_198_0779a3_442	5.74155	5.33777	5.57971	5.69194	5.69182	5.72791	5.38669	5.32554	5.58973	5.9623	5.62582	5.69444	4.9	5.8309	5.77565	5.92953
HILIC_negative_198_9742a7_711	4.43112	3.80864	4.21536	2.33207	4.17768	4.53739	4.33573	4.29733	4.18328	3.95901	4.33445	4.08997	3.70329	4.2924	4.4902	4.08492
HILIC_negative_198_9887a0_752	5.1066	5.21797	4.66847	4.8683	4.87468	5.2708	4.82605	4.40348	4.92206	4.86772	4.70706	4.64524	4.38724	4.90646	4.97537	4.9783
HILIC_negative_199_0616a1_989	5.61319	5.68839	5.38753	5.50176	5.22025	5.92376	5.61953	5.59986	5.95738	6.08431	5.87215	5.91059	5.87247	6.12197	5.32262	5.84052
HILIC_negative_199_0616a5_096	5.44715	5.38916	5.25766	5.05306	4.67613	5.59497	5.31254	5.20223	5.80656	5.69122	5.70328	5.55472	5.79315	5.85623	5.49038	5.44712
HILIC_negative_199_0617a3_641	5.60941	5.47799	5.19947	5.1833	4.80579	5.9548	5.37585	5.30669	5.67462	5.77892	5.69839	5.51201	5.76319	5.87602	5.2501	5.79099
HILIC_negative_199_0617a5_022	5.44794	4.30336	5.25845	4.34137	3.58381	5.59576	5.31333	5.20301	5.80735	5.69201	5.70407	5.55551	5.79394	5.85702	5.49117	5.44791
HILIC_negative_199_0618a3_99	6.71725	6.62461	6.35805	6.10503	5.72859	6.71424	6.47652	6.31122	6.89527	6.8891	6.80838	6.47768	6.94797	6.98745	6.59342	6.5922
HILIC_negative_199_062a5_235	5.05913	4.93392	4.84844	4.79887	4.52778	5.23268	4.97808	4.96171	5.42383	5.89764	5.80516	5.15214	5.70655	5.27378	4.84727	4.97146
HILIC_negative_199_0983a0_952	4.10712	4.30459	4.28479	4.57614	5.18799	5.31342	4.89823	4.09528	4.62259	4.65067	4.2543	4.43548	3.77043	4.47113	4.28788	4.17277
HILIC_negative_199_0983a1_129	5.35342	5.44841	5.48585	5.59348	5.83969	5.61031	5.96521	5.14618	5.61499	5.49926	5.49675	5.46513	5.0089	5.47107	5.71251	5.22757
HILIC_negative_199_1343a2_11	4.49077	3.83068	3.8662	4.94266	4.71677	4.5985	4.31001	4.05118	4.15937	4.85455	4.04901	4.66426	2.97954	4.80658	4.61286	4.56939
HILIC_negative_199_8049a4_895	7.26748	5.83406	6.8206	7.04514	6.20802	6.20824	7.26398	6.74072	6.71857	6.71055	6.71812	6.64337	6.41434	6.8766	6.85679	6.81489
HILIC_negative_199_8052a5_315	6.58603	6.58556	6.59136	5.8434	6.58742	6.65419	6.5746	6.64859	6.50545	6.25227	6.14679	6.47619	6.59265	6.51463	6.23584	6.50903
HILIC_negative_199_8052a5_012	6.35889	7.00226	6.38614	6.5456	6.42411	7.01164	6.38263	6.0173	6.59494	5.99525	6.05179	6.07681	6.39264	6.97385	6.99277	6.3401
HILIC_negative_199_8052a3_368	5.81727	5.82345	5.96066	5.83845	5.87647	5.76827	5.78048	5.46727	4.7368	5.13657	5.13367	5.53922	5.57135	5.1761	5.23854	5.32267
HILIC_negative_199_8052a3_545	5.23145	5.33434	5.40425	5.08068	5.39591	5.84817	5.59207	4.95473	5.8167	5.45879	4.99386	5.41772	5.13764	5.6137	5.6503	5.82646
HILIC_negative_199_8053a3_988	6.31304	6.27462	5.77161	6.0454	6.26403	5.94353	6.17701	5.9518	5.54931	5.75994	5.94508	5.65156	5.90048	5.62528	5.10715	5.83428
HILIC_negative_200_0565a2_012	5.63512	5.58321	5.51173	5.51267	4.00656	6.49976	5.86631	5.83949	6.00226	6.23447	5.77377	6.18923	5.57667	6.02383	6.41351	5.67534
HILIC_negative_200_0567a3_837	4.19654	5.03569	4.98786	5.19369	5.40452	4.6994	5.37828	5.35902	4.69139	4.63237	5.5228	5.63582	4.89251	4.61495	5.51061	5.25998
HILIC_negative_200_1295a0_748	3.82871	4.96867	4.81211	4.60771	4.58657	4.58057	4.93604	3.91226	5.58327	5.21239	5.11142	5.22306	3.6043	4.96025	5.38231	4.86282
HILIC_negative_200_1299a1_234	4.54666	6.29318	5.62258	5.80664	5.73791	5.45599	5.77491	4.95468	6.38095	5.91184	6.15419	6.14056	4.52646	5.79261	6.31319	5.62979
HILIC_negative_201_0412a1_614	4.81152	5.4295	5.14339	5.06138	5.00596	5.84199	4.66832	5.07768	5.43797	5.73263	5.33432	5.60644	5.02925	5.18536	5.40911	5.52554
HILIC_negative_201_0768a1_979	5.64583	5.30906	5.77737	5.36221	5.46765	6.09465	5.74771	5.18911	6.02087	5.98416	5.40361	5.72751	4.90627	5.90644	5.87568	5.61605
HILIC_negative_201_0774a3_563	5.74012	5.54819	5.43965	5.35085	3.89325	5.9449	5.58553	5.57723	5.99378	6.0415	5.61882	5.8174	5.68883	5.87934	5.60684	5.62576
HILIC_negative_201_0888a5_226	3.89011	4.44899	4.56624	4.97106	4.34659	4.4973	4.52766	4.5767	4.41165	3.93061	4.69224	5.49844	4.70864	3.19862	3.98346	5.12156
HILIC_negative_201_0891a6_459	4.4218	4.15581	4.43803	4.13736	3.95384	4.59793	4.47373	4.09658	4.3308	5.02884	3.83859	5.8806	4.2669	4.60744	5.66621	4.36334
HILIC_negative_201_1138a1_075	6.26722	5.90923	6.08979	6.37568	6.29294	6.56221	6.43932	5.4076	6.7505	6.41595	5.96721	6.22379	5.08699	6.47349	6.19981	6.27534
HILIC_negative_201_114a0_751	4.63704	4.33913	4.74015	4.71386	4.68723	4.90804	4.85475	4.13709	5.04248	4.85714	4.30603	4.6387	4.05475	4.88208	4.6534	4.70796
HILIC_negative_201_1247a6_402	4.07247	5.0143	5.02532	4.67505	4.56811	4.68626	4.5828	4.13944	4.77809	4.49685	5.3606	4.62252	5.28728	4.50577	4.57296	4.4638
HILIC_negative_201_1248a6_613	4.0579	4.34557	4.63555	3.33517	4.42965	4.50757	4.32707	3.40736	4.74038	3.90751	4.39223	4.49471	4.01941	4.50379	4.57017	4.72481
HILIC_negative_201_1248a6_769	3.7417	4.43698	4.45154	4.4041	4.3408	4.19652	3.99701	3.71875	4.1384	3.24009	4.80986	4.09214	4.46548	4.34932	3.6931	3.93565
HILIC_negative_201_1249a7_263	3.43998	3.52824	3.38162	4.31783	3.51988	3.64685	3.4684	3.43992	4.00485	3.51464	4.54716	3.75349	4.05812	4.12726	3.4316	3.51251
HILIC_negative_201_8019a3_386	5.04573	4.82955	4.90608	4.93743	5.16699	4.62519	4.60239	3.75727	4.30352	4.50394	4.42242	4.24478	4.03668	4.60151	4.52923	5.06136
HILIC_negative_201_8021a5_01	5.67529	6.00992	5.70306	5.47518	5.69416	6.32292	5.76709	5.58165	6.14899	5.52132	5.56239	5.56445	5.79874	5.67706	5.68546	5.61154
HILIC_negative_201_8022a2_911	3.84413	4.13453	4.29361	3.73939	4.06955	3.99049	3.97929	4.00163	4.00388	4.40931	4.76781	4.72107	5.25705	5.16392	5.42139	5.49167
HILIC_negative_201_9815a1_104	3.28362	2.81488	3.16617	2.97781	2.29482	4.68231	2.86498	3.56493	2.33297	2.52553	2.71534	2.53663	4.18664	3.71136	5.41455	2.92888
HILIC_negative_202_0365a1_03	3.03436	3.42345	3.42626	3.27866	3.24033	2.50131	3.24312	2.63916	3.09213	2.9589	3.68698	3.60126	3.71403	3.59531	3.7042	2.95431
HILIC_negative_202_0476a0_717	4.32798	4.80936	4.95265	4.57266	5.08517	4.82975	4.80678	4.43936	4.83838	5.10284	4.60296	5.01172	4.33504	5.05005	5.33647	4.84187
HILIC_negative_202_0729a5_23	4.54569	4.26804	4.51867	4.54052	4.16336	4.70075	4.34706	4.56513	4.87454	4.60525	4.70086	4.60112	4.33724	4.75817	4.50811	4.32635
HILIC_negative_202_0731a6_427	5.22604	5.90438	5.02472	5.29381	5.36378	5.3265	5.20817	5.51888	5.86137	5.17536	5.98876	5.03562	5.83492	5.48507	5.19775	4.62699
HILIC_negative_202_0835a7_816	4.2415	4.7367	4.70026	4.33363	4.32084	4.51489	4.42078	4.20885	4.47986	4.51892	4.98007	4.59257	4.60159	4.54405	4.4847	4.6191
HILIC_negative_202_1085a2_276	3.45551	5.30935	4.97083	4.88077	4.43646	4.25436	4.63581	4.90719	4.1709	5.16821	4.87357	5.4427	4.72495	5.22859	5.35519	5.46267
HILIC_negative_202_1087a1_965	4.46085	5.02172	4.93637	4.77818	4.45519	5.0006	4.532	3.69998	4.82938	4.98577	4.50894	5.02886	3.75095	4.9337	4.89152	5.00596
HILIC_negative_202_9872a1_048	2.23699	4.57862	4.66522	2.96454	2.22925	3.45172	4.14055	2.28218	2.44519	2.13708	1.9583	2.816	3.79599	2.73453	4.30633	2.66168
HILIC_negative_203_0018a0_67	4.21033	3.41394	5.03272	4.06253	3.0008	4.11907	3.29974	5.49412	3.28212	2.75945	4.40575	3.67365	4.40132	3.36723	3.33216	4.64772
HILIC_negative_203_0677a8_272	4.21195	5.04109	5.08497	4.9888	4.52976	5.20291	5.37148	4.73112	5.52792	4.52535	5.23072	5.37066	4.62034	5.83526	4.49913	5.51988
HILIC_negative_203_0678a8_184	4.39965	5.15677	5.39225	5.03248	4.59449	5.24656	5.41539	4.76425	5.58178	4.80953	5.26383	5.37389	4.79145	5.8108	4.99262	5.44215
HILIC_negative_203_0678a4_903	4.01574	4.37189	6.12816	4.43851	4.6715	4.25341	4.15362	5.48615	4.79933	4.27553	5.961	4.50043	5.34357	4.87769	4.69621	4.59308
HILIC_negative_203_0679a5_057	5.16745	4.71244	6.44091	5.01668	4.83891	5.48318	4.97413	5.67265	5.58213	5.58482	5.96393	5.51076	5.50526	5.57085	5.70506	5.2382
HILIC_negative_203_083a5_465	4.16381	4.80075	4.97886	3.85796	4.66651	4.69998	4.56642	4.36306	5.00095	4.69003	5.05136	5.08023	4.80808	4.81967	5.12789	4.67255
HILIC_negative_203_1084a0_706	3.97898	3.73252	4.40557	3.55588	3.89956	4.42074	4.75286	3.32954	3.05302	4.05258	4.13685	4.68515	3.39651	4.40066	3.7442	4.541
HILIC_negative_203_129a1_171	4.69213	4.87375	5.18972	4.92852	4.96423	4.95452	4.96792	4.7191	4.74424	4.85325	4.75936	4.77328	4.09107	4.79496	4.64076	4.60484
HILIC_negative_203_1291a2_017	3.89379	4.66566	4.63924	4.98742	4.66412	4.57454	4.5874	4.63087	3.31214	4.33852	4.65043	5.14669	4.50123	4.86814	4.46746	4.84258
HILIC_negative_203_1294a1_304	4.80064	5.06537	5.15725	4.92927	5.03498	4.92157	4.85992	4.52311	5.30129	5.08972	4.95662	5.15491	3.61458	5.05329	4.899	4.96253
HILIC_negative_203_1399a8_303	3.18623	3.92351	3.89856	3.59564	3.57405	3.26458	3.51889	3.37746	3.37405	3.51312	4.10484	3.77449	3.19773	3.31577	4.09301	3.49819
HILIC_negative_203_5386a5_427	2.49921	2.82665	3.15609	2.85356	3.21984	2.84108	2.73801	2.59159	2.55426	2.47309	2.12223	2.39262	2.47276	2.70714	2.77164	2.94029
HILIC_negative_203_9227a7_417	3.31354	4.282	3.82106	3.66931	3.80634	3.91771	3.47313	3.61802	3.92171	4.05173	3.98303	3.611	2.76091	3.90958	3.67885	3.99759
HILIC_negative_203_9973a1_53	5.05229	3.63094	5.08051	4.38664	4.45365	6.70102	4.95327	5.19647	3.91109	3.87492	3.77982	3.57766	6.95578	5.88256	7.39472	3.54425
HILIC_negative_204_0516a6_756	4.31044	4.41457	4.66129	4.59836	4.31317	4.4781	4.34961	4.1314	4.90027	3.30629	4.35646	4.55587	4.10347	4.64193	4.42662	4.35883
HILIC_negative_204_0517a7_697	4.77152	4.4992	5.09133	2.40057	4.60732	4.8537	4.7968	4.16817	4.62714	4.60135	4.93144	4.3797	4.28437	4.70076	4.32729	4.5793
HILIC_negative_204_067a2_002	4.95927	5.63968	5.60392	5.54247	5.65905	5.59566	5.74415	5.35952	6.11674	5.92163	5.68299	6.25557	5.11371	6.04052	6.13948	5.8355
HILIC_negative_204_0671a2_871	5.04261	5.04069	4.82209	5.07584	4.61437	5.14011	5.01093	5.01163	5.14183	5.16811	5.0821	5.28944	5.14968	5.23183	5.09354	5.41848
HILIC_negative_204_0879a6_763	4.1781	4.69504	5.25206	3.90553	4.03733	4.2942	4.37923	4.46647	4.70318	3.47656	4.47378	4.48152	4.2346	4.49269	4.18302	4.38844
HILIC_negative_204_0882a4_693	4.62654	4.82464	3.20232	5.25073	4.38387	4.55152	4.88561	4.82472	3.9665	4.41314	5.08532	4.90244	4.67805	5.0835	4.71709	4.50753
HILIC_negative_204_0883a5_233	4.62353	4.40247	4.73811	4.87423	4.51306	4.75118	4.57656	4.31662	4.64579	4.72916	4.5809	4.63665	4.10015	4.46767	4.69249	4.75698
HILIC_negative_204_9812a0_879	3.47396	3.01784	3.45201	4.01851	3.54388	3.53998	3.55289	4.32439	3.53552	3.11316	4.39008	3.47626	5.22298	3.97162	4.37905	4.80395
HILIC_negative_205_0357a7_705	5.39314	5.20315	5.12095	3.14434	4.94165	5.23119	5.06665	4.78541	5.09471	5.08468	4.94307	5.06397	4.96887	5.06578	5.13063	5.19875
HILIC_negative_205_0357a6_762	4.39594	4.4469	4.63157	3.88096	4.1919	4.66543	4.66011	4.40617	4.72985	2.65323	4.5207	4.71786	4.66496	4.60945	4.63725	4.32541
HILIC_negative_205_0509a0_639	4.23193	4.9595	4.62438	4.49215	4.28162	4.9478	4.77783	4.76456	5.33187	5.30486	5.02015	4.94602	4.95712	4.92582	5.0629	4.71968
HILIC_negative_205_0664a5_224	4.83559	4.48922	4.50448	4.60589	4.36423	5.06546	4.71524	4.72366	4.90717	4.91592	4.89898	4.92224	4.74923	4.98703	4.83662	4.79119
HILIC_negative_205_0833a8_053	3.84511	4.80734	4.68306	3.29182	4.42015	4.66245	4.40635	4.50218	4.89018	4.4727	5.41391	4.46512	4.90609	4.80904	4.20592	4.65409
HILIC_negative_205_8393a5_369	4.94172	5.14226	5.39332	5.11792	5.23991	5.15551	5.03886	5.33423	4.55018	5.20521	5.26455	5.1292	5.06384	4.8975	5.06179	4.75569
HILIC_negative_205_8396a5_729	3.71301	3.5052	3.41819	3.53288	3.439	3.50789	3.39461	4.25192	3.25551	3.33181	3.41886	3.41799	3.89746	3.38108	2.3881	3.52569
HILIC_negative_205_8397a0_772	4.16779	4.18253	4.02144	3.80428	4.10228	3.87999	3.92209	3.97521	3.62248	3.83438	3.98934	3.84923	3.73526	3.90342	3.83306	4.10394
HILIC_negative_206_0461a1_421	4.71633	4.83739	4.60822	4.55005	3.48807	4.90794	4.6002	4.74726	4.57474	4.98646	4.84647	4.91206	4.86558	4.76428	4.40258	4.65331
HILIC_negative_206_0462a3_633	4.72816	4.73627	5.66597	5.59015	4.93954	4.42228	5.81908	4.13214	4.54428	5.4218	4.2435	5.36135	4.28745	5.23321	5.5336	5.02899
HILIC_negative_206_0468a3_294	5.92784	6.01721	6.77883	6.99087	5.66158	7.42576	5.61635	5.37348	6.18801	7.46646	7.27116	7.53624	7.41017	7.42347	7.49274	4.99836
HILIC_negative_206_0825a1_333	5.00543	5.11072	4.94026	4.78547	4.68693	5.30965	4.89526	4.93884	4.93347	5.55346	5.10567	5.11713	4.1846	5.0274	4.80612	4.93298
HILIC_negative_206_0828a0_713	3.86932	3.79679	4.01435	3.80912	3.69352	3.9106	4.04723	4.07051	4.2688	4.23423	4.13277	4.41421	4.2896	4.54021	4.26413	4.24912
HILIC_negative_206_0829a2_411	4.96762	5.39604	5.37372	5.41197	5.27364	5.26743	5.49607	4.42709	6.63098	6.05752	5.54116	5.84023	5.51934	5.82678	6.06073	5.08436
HILIC_negative_206_083a1_075	5.24878	3.99131	4.01553	4.96652	4.84457	4.48116	4.46578	4.19504	4.92215	4.74512	4.32016	4.39057	4.17211	4.49518	4.3324	4.45331
HILIC_negative_206_892a0_636	4.55838	4.26181	4.27988	4.69658	4.77644	5.24669	4.69923	2.99482	4.37585	5.07771	4.63179	5.13499	4.79692	5.01356	4.69742	4.83333
HILIC_negative_206_9972a0_991	3.00121	3.21598	3.35962	3.25666	3.31414	3.052	3.21356	4.80792	2.90176	3.33711	4.14645	3.24467	5.07222	3.45238	3.21625	4.55307
HILIC_negative_206_9972a2_215	3.51745	3.45665	3.65103	4.47024	4.09485	3.25472	4.43724	2.81188	3.29752	4.3858	5.08649	3.814	5.43991	3.29446	4.81851	3.88018
HILIC_negative_207_0513a7_702	5.22393	5.16603	5.11595	4.73638	4.94729	5.18869	5.07815	4.74097	5.06338	5.10195	4.93143	5.14832	5.0486	5.33596	4.93793	5.18525
HILIC_negative_207_0514a6_75	4.87449	4.85547	4.73454	4.59084	4.49462	5.39835	4.7791	4.47943	5.32798	4.2059	4.72716	4.97046	4.58231	5.12419	5.36401	4.80013
HILIC_negative_207_0665a0_909	4.78592	5.23446	4.87654	4.69207	4.10377	5.21974	4.96613	4.55422	5.39769	5.56337	6.18225	5.40804	5.78722	5.35109	5.48603	5.09312
HILIC_negative_207_0669a1_121	5.18927	5.03508	4.97376	4.76028	4.57099	5.32491	4.66196	4.86387	5.12298	5.77851	5.22631	4.88224	5.52546	5.31813	4.93693	5.30507
HILIC_negative_207_0669a0_76	4.61935	4.94712	4.71406	4.56718	4.1313	4.97135	4.77385	5.25006	5.50106	5.66626	5.78916	5.50811	5.99471	4.96584	5.58123	4.76056
HILIC_negative_207_1387a0_735	3.83559	3.97498	4.1533	3.81341	3.98302	3.99031	3.90737	4.08201	3.96481	3.9208	3.4442	3.97751	3.26368	3.89106	3.80252	3.97964
HILIC_negative_207_1391a1_087	3.88041	4.17914	4.04706	4.46414	4.38646	4.38023	4.19152	2.89624	4.44389	3.72719	4.23837	4.19358	2.74379	4.27944	4.36534	4.31336
HILIC_negative_207_8368a5_731	3.64789	3.39179	3.35627	3.46621	3.43116	3.4219	3.32472	4.21661	3.04497	3.19266	3.25094	3.21895	3.79343	3.28404	2.8665	3.36764
HILIC_negative_207_9466a6_982	4.44478	4.93808	4.72636	2.35763	4.73109	4.55377	4.96569	4.82196	5.07217	4.86858	4.94674	4.11213	2.71324	4.92994	4.79914	4.31174
HILIC_negative_207_9926a8_304	4.03859	3.19167	3.88045	3.5736	3.98762	4.20866	3.91095	3.76661	3.97155	4.57437	4.88536	4.30552	3.66029	4.25408	4.11579	4.39901
HILIC_negative_208_0252a5_087	3.36303	3.77366	3.24183	3.85947	3.3819	3.28135	3.22498	2.89349	3.63226	3.38617	3.15188	3.43872	3.47936	3.2406	3.75163	2.5519
HILIC_negative_208_0616a3_605	5.25951	5.51811	5.46723	5.31506	5.39	5.56315	5.31388	4.78918	6.10003	5.59692	5.16859	5.38861	4.8648	5.50089	5.61646	5.4099
HILIC_negative_208_0617a4_993	4.26072	4.10596	4.25068	4.19103	3.93607	4.66335	4.21973	4.4184	4.51899	4.75661	4.52719	4.72236	4.20167	4.49772	4.90318	4.11043
HILIC_negative_208_0618a2_806	4.89952	4.60664	4.80296	4.7773	4.35999	5.13918	4.76289	4.36137	4.81765	5.12113	4.88363	4.91457	4.85756	4.84324	5.12714	4.812
HILIC_negative_208_0619a1_475	3.34663	3.99995	4.63025	4.504	3.43475	3.69085	3.84077	4.68097	4.41334	4.79941	5.35676	5.25154	5.05841	5.28622	5.14544	5.66817
HILIC_negative_208_062a1_97	4.72693	5.05079	4.91269	5.07177	5.06381	5.00098	4.76915	4.61783	4.97359	5.06145	4.3988	4.81565	3.90191	4.30729	4.85641	4.80892
HILIC_negative_208_888a0_635	3.82801	3.53805	3.55873	3.92453	3.96778	4.48751	3.93506	3.5435	3.66042	4.38241	3.97942	4.47159	4.15933	4.33065	4.02996	4.16578
HILIC_negative_208_9344a5_206	4.72929	4.58807	4.65111	4.64289	4.5595	4.60564	4.68625	4.81072	4.76603	4.7529	4.69894	4.7794	4.61047	4.68018	4.57964	4.80934
HILIC_negative_208_9346a5_074	4.73663	4.60801	4.70516	4.69453	4.59789	4.68983	4.70965	4.75928	4.734	4.79367	4.62311	4.79297	4.63807	4.72498	4.62234	4.70485
HILIC_negative_208_9347a5_898	4.58414	4.18917	4.52405	4.36574	4.3293	4.28385	4.14295	4.23129	3.96132	3.76289	4.11937	4.01519	3.36004	3.52896	3.63138	4.4351
HILIC_negative_208_9765a7_686	5.11878	3.41332	3.80933	2.87374	4.01057	2.67795	4.47076	4.09826	2.02129	4.64573	5.90163	5.3008	3.72679	5.8393	3.32348	4.57479
HILIC_negative_209_0462a0_943	5.27048	5.23699	5.18474	5.08566	4.24204	5.66655	5.22392	5.11572	5.37285	5.43847	5.47379	5.38596	5.76182	5.34363	5.21737	5.09491
HILIC_negative_209_0691a1_411	6.72732	6.48264	5.5365	5.63372	5.78366	6.87738	5.44924	5.89939	6.815	6.12626	5.93433	5.81295	5.37301	5.47367	5.60731	7.00855
HILIC_negative_209_0842a1_17	4.84695	5.22003	4.36501	5.08965	6.39343	5.1636	4.71074	4.73899	4.82957	5.40188	5.36086	5.00229	5.01969	5.38615	5.69948	5.60357
HILIC_negative_209_1414a8_25	4.39496	3.03573	2.9326	2.27321	3.04233	2.53444	3.01771	2.56742	3.30294	2.97151	2.87213	4.7741	2.30234	2.71364	2.66002	2.72389
HILIC_negative_209_1554a0_726	3.86173	4.97057	4.42826	5.05266	4.5522	4.03932	4.61365	4.32825	4.11876	4.25783	4.30118	3.9305	3.89356	4.01073	4.90697	4.64611
HILIC_negative_209_8334a5_305	4.52395	4.70765	4.65408	4.45768	4.7202	4.49619	4.36702	5.02604	4.81742	4.76439	5.12762	4.90692	4.78528	4.87857	4.9511	5.30471
HILIC_negative_209_8879a7_097	3.47795	3.74221	3.93901	2.20043	3.75023	3.83087	3.68706	3.74264	4.16254	4.248	3.98055	3.46615	3.97103	4.14269	4.23358	4.25484
HILIC_negative_210_0314a1_034	3.16906	3.95071	4.34167	2.67245	3.0559	3.08744	3.8778	2.3959	2.35728	3.09329	2.5958	3.31045	3.47161	3.24306	3.65434	3.48605
HILIC_negative_210_0413a3_767	3.77617	3.81572	4.21375	3.6819	4.61566	3.62399	3.59558	3.72345	3.81622	3.94762	3.85674	4.68451	4.03991	3.92642	3.99796	4.10966
HILIC_negative_210_0414a3_215	4.93916	4.82518	4.68228	4.6897	4.30772	4.69407	4.90723	4.75975	4.02134	4.14641	4.86422	4.82557	4.65013	4.39902	3.99345	3.88711
HILIC_negative_210_0774a4_098	5.17168	5.38675	4.81542	4.68547	3.64612	3.94334	5.09935	5.17684	3.78481	5.22983	5.64735	4.95259	5.71582	5.55664	4.05341	4.75095
HILIC_negative_210_0781a4_933	4.55724	4.49537	4.44065	4.40056	4.2824	4.9004	4.41326	4.40975	4.92337	4.98593	4.95294	4.66601	4.61858	4.82675	4.56473	4.64236
HILIC_negative_210_082a5_045	4.79171	4.65875	4.7834	4.94221	4.76202	4.93595	4.86453	4.51597	5.35941	4.92346	4.65115	4.79899	4.4621	4.92259	4.80205	4.62718
HILIC_negative_210_114a0_749	3.76633	4.07978	4.27493	4.12659	4.44462	4.23606	4.30183	3.51041	5.00614	4.00798	3.98061	4.55026	3.62553	4.20599	4.35279	4.32677
HILIC_negative_210_9314a5_106	4.40747	4.30329	4.31674	4.40748	4.24502	4.32885	4.37121	4.46709	4.37998	4.48422	4.37399	4.50079	4.36148	4.41228	4.30019	4.41497
HILIC_negative_210_9612a3_459	4.11597	4.37628	3.89692	3.87795	4.1334	3.93852	4.23542	4.1458	3.37525	3.96694	4.17123	4.1083	4.15163	4.18216	4.44193	3.7047
HILIC_negative_211_0514a1_733	4.64522	4.99403	4.12711	4.55455	4.17533	5.06819	4.89043	4.41495	4.52281	4.85075	5.01795	4.48552	4.91953	4.27786	4.54722	3.62091
HILIC_negative_211_0517a0_937	4.5062	4.54432	4.43679	4.27606	4.24379	5.05715	4.66199	4.14726	3.82961	4.01681	4.52509	4.91461	4.56347	4.46075	4.11227	3.40265
HILIC_negative_211_0525a3_421	5.13187	5.36528	3.71013	4.72237	4.86602	5.57609	5.15242	3.60851	4.17221	5.77575	5.95771	4.11364	5.81421	5.98829	4.60582	4.6346
HILIC_negative_211_0529a2_807	5.90089	5.87717	5.59045	5.57229	4.29043	5.96559	5.77316	5.60677	5.96101	6.14616	6.15835	5.83233	6.2649	6.02735	5.3089	5.85245
HILIC_negative_211_0729a5_211	5.01872	4.87552	4.92857	5.26921	5.19388	5.19828	4.99145	5.0516	5.32634	5.45506	5.00632	5.47448	5.17741	5.54818	5.47258	5.34272
HILIC_negative_211_0843a1_207	5.8589	5.46985	5.56127	5.84718	5.49945	6.40292	5.6523	6.08756	5.53198	6.13002	5.87768	5.95978	5.66358	5.71979	5.85306	5.72606
HILIC_negative_211_0977a0_706	4.79657	4.99664	4.72967	4.96267	4.8465	4.98389	4.97294	5.16909	4.95167	4.95185	4.84878	5.14146	5.09901	5.18081	4.79242	5.04659
HILIC_negative_211_1344a0_739	3.89048	3.94498	4.16603	4.44185	4.13636	4.81588	4.158	4.07344	4.56746	4.74288	4.20177	4.28559	3.96527	4.18351	4.03958	4.31495
HILIC_negative_212_0024a3_673	3.57412	3.41102	3.86277	4.03967	3.71124	3.4528	3.85042	3.31134	3.29423	3.50017	3.53102	3.20282	3.86502	3.21621	3.04644	2.54838
HILIC_negative_212_0393a4_592	4.75221	3.66709	4.09247	4.49137	4.35863	4.74785	4.48083	4.05697	4.76561	4.57805	4.70119	4.71827	4.73795	4.70082	5.74069	4.32569
HILIC_negative_212_0565a5_232	5.07003	5.24425	4.71992	4.91897	4.52214	5.10205	4.77106	4.91185	5.3644	5.11952	5.36652	5.13448	5.3804	5.12202	5.04312	4.9109
HILIC_negative_212_0566a4_607	4.87251	4.66787	4.90383	4.7655	4.61113	4.91496	4.75656	4.69489	4.87655	5.00039	5.13033	4.98232	4.9601	5.14998	4.79271	4.76799
HILIC_negative_212_057a4_353	5.08488	4.86896	4.80096	4.90644	4.4317	5.12861	4.84068	4.9989	5.02358	5.31051	5.10048	5.0666	5.13044	5.27694	5.12302	4.9491
HILIC_negative_212_1045a4_192	5.30006	3.05322	3.46061	3.44094	2.70839	4.60487	3.81717	3.26866	6.03537	6.12247	3.58025	3.87433	3.08949	3.74024	3.88464	4.4697
HILIC_negative_212_9212a5_556	4.61869	4.72206	4.73478	4.70806	4.81557	4.48287	4.80578	4.32763	4.62949	4.71902	4.74102	4.78834	4.28482	4.65642	4.96634	4.72674
HILIC_negative_213_0079a7_699	5.30221	4.77844	5.04221	4.55691	5.06621	5.18066	5.27464	4.9755	4.97843	4.88088	5.561	5.12222	5.01666	5.29237	5.73911	4.83599
HILIC_negative_213_0155a0_701	4.3328	4.67532	4.90172	4.20101	4.40928	4.61781	4.20998	4.46645	4.28619	4.15418	3.97221	4.22402	3.98707	4.37462	4.44854	4.08414
HILIC_negative_213_041a1_258	5.51062	5.25025	5.25658	5.19601	4.33227	5.91901	5.34912	5.34031	5.63437	5.78699	5.48497	5.63383	4.8286	5.6498	5.64421	5.31518
HILIC_negative_213_0773a5_231	4.75143	4.50534	4.51738	4.63017	4.17859	5.01542	4.67347	4.43563	5.00256	4.91344	4.81916	4.8941	4.80608	4.96872	4.78023	4.65536
HILIC_negative_213_0776a2_854	6.17471	6.11853	5.88012	5.60494	4.92849	6.21999	6.00876	5.88683	6.43053	6.27822	6.25704	6.09254	6.39369	6.38273	5.98049	6.07136
HILIC_negative_213_1134a1_096	4.79261	4.9538	4.94102	5.15744	5.14491	5.20219	5.15154	4.75439	5.44399	5.18009	4.96797	5.02311	4.39534	5.20428	5.11959	5.08555
HILIC_negative_213_1139a0_744	3.85182	3.87539	4.04638	3.88031	3.93368	4.1015	3.92944	3.92832	4.19045	4.29723	3.98166	4.04392	3.84582	4.14142	3.92686	4.05297
HILIC_negative_213_1187a5_628	3.88508	3.87292	4.26596	4.83469	5.4623	3.76152	4.20075	5.41858	3.81281	4.07394	5.26872	4.59845	5.51843	4.04831	4.17455	3.89887
HILIC_negative_213_125a6_127	4.28575	4.25412	4.80702	4.60391	4.61368	4.14979	4.46726	4.60449	4.31601	3.95871	5.67658	4.51639	5.05769	4.38215	4.0223	3.27821
HILIC_negative_213_1251a6_407	4.29758	4.47992	4.69748	4.58804	4.36674	4.31466	4.28252	4.44378	4.34877	4.3138	5.25388	4.63563	4.841	4.43559	4.52931	4.0362
HILIC_negative_213_1251a6_292	4.25542	3.86167	4.67872	4.19465	4.37058	4.07819	3.90042	4.64724	3.69771	3.78076	5.40398	4.4996	5.00234	4.19051	3.75759	3.89904
HILIC_negative_213_1503a0_95	3.28053	4.11412	4.11199	4.12187	3.85256	3.82874	3.79631	4.04674	3.80217	4.08325	4.14125	4.07565	4.11669	3.80719	3.99545	3.87564
HILIC_negative_213_7834a0_701	4.31718	4.2464	4.28685	4.38304	4.27392	4.27713	4.29167	4.41639	4.37917	4.3146	4.18649	4.43962	4.3265	4.31564	4.36515	4.3011
HILIC_negative_214_0726a5_421	4.82658	4.64661	4.5034	5.10169	4.55746	4.71209	4.47743	4.37877	4.94981	4.97186	5.07549	4.86562	5.05694	5.23386	5.07342	4.81811
HILIC_negative_214_0726a5_227	4.73299	4.62345	4.75989	4.89388	4.28207	4.75784	5.05729	4.29105	5.08229	4.89681	4.56167	5.2511	4.25609	5.29242	5.62539	4.79512
HILIC_negative_214_0727a5_049	5.09634	4.99913	5.07253	5.33423	4.86155	4.97746	5.41533	4.51226	5.42987	5.13859	5.07025	5.8426	4.22012	5.77105	6.28828	4.98007
HILIC_negative_214_0728a3_417	5.4195	5.29398	5.26522	5.59808	5.27075	5.29607	5.74421	5.12396	5.56725	5.39764	5.24401	5.13626	4.81825	5.9873	6.49303	5.31401
HILIC_negative_214_0729a3_935	5.17094	4.90163	4.85401	5.26645	4.99286	4.77806	5.52353	4.88004	5.00813	5.07515	5.09688	4.99565	4.80126	5.60026	6.22907	4.93726
HILIC_negative_214_0836a6_661	4.7759	3.98553	3.86541	3.73729	3.83723	4.5805	4.17477	4.03589	4.67595	4.0558	4.49616	5.07099	4.08292	5.17578	3.86133	4.44786
HILIC_negative_214_0841a6_817	5.24541	4.16225	4.13188	5.03351	3.973	4.87718	4.47089	4.41561	5.1425	4.55339	4.73557	5.1948	4.36231	5.65033	4.3187	4.75779
HILIC_negative_214_1086a5_66	3.74593	4.30722	4.16141	4.18597	3.00884	4.49448	3.57116	2.82907	3.9129	4.62686	4.41447	4.29209	3.26869	4.4013	4.27949	4.28885
HILIC_negative_214_1454a1_124	4.39577	4.83231	4.36548	5.37329	5.26488	5.08807	5.1394	4.29687	6.07032	5.54228	5.2029	5.42702	3.68626	5.4965	5.8241	5.18409
HILIC_negative_214_1454a0_742	3.94395	4.16599	3.91533	4.66627	4.60892	4.56678	4.53913	3.62254	5.61566	5.08531	4.50899	4.84435	3.48319	4.93038	5.14889	4.7193
HILIC_negative_214_987a7_756	4.55809	3.98497	4.39882	3.87467	4.79724	3.77455	3.59898	3.86552	3.34264	4.13614	3.54393	4.01701	2.66897	3.46322	3.12064	3.67711
HILIC_negative_215_0332a6_152	5.40734	5.8284	5.72136	5.56042	5.85466	5.51126	5.89784	5.65786	5.54088	5.89979	5.96839	5.86859	4.40274	5.62039	4.90141	5.93024
HILIC_negative_215_0333a6_078	5.74612	6.17094	5.77814	4.74874	6.19664	4.97056	6.26731	6.73188	5.76423	6.19176	6.28396	6.45993	5.50739	6.25129	6.06062	6.22885
HILIC_negative_215_0334a6_454	5.12634	5.60325	5.44248	5.30847	5.61677	5.21807	5.39045	5.97465	5.45772	5.84759	5.88363	5.39119	5.77925	5.52569	5.57036	5.55468
HILIC_negative_215_0565a2_448	5.67152	5.54499	5.25747	5.32828	4.64855	5.93567	5.49264	5.36677	6.03946	6.2325	5.76408	5.82334	5.69623	5.89227	5.35312	5.71876
HILIC_negative_215_0566a6_573	5.84901	5.63978	5.83806	5.27406	5.32232	6.55468	5.82933	5.515	6.30634	5.16552	5.85385	5.7544	5.78432	6.41814	6.18929	6.54249
HILIC_negative_215_0567a6_033	5.607	5.73264	5.52185	5.31995	4.33949	5.89768	5.34008	5.46091	5.62505	5.677	5.89571	5.98084	5.85607	5.8172	5.44791	5.69222
HILIC_negative_215_0569a5_763	5.31476	5.34341	5.70045	4.58387	5.24045	5.4551	5.1361	5.11635	5.69196	5.18984	5.66002	5.5329	5.44604	5.61423	5.28826	5.42561
HILIC_negative_215_0576a5_231	5.52499	4.90075	4.97846	4.75152	4.72148	5.14815	5.27366	4.91478	5.49547	5.3945	5.38855	5.13944	5.16649	5.36528	5.01698	4.85785
HILIC_negative_215_0829a5_069	4.63371	3.24349	3.88627	4.27087	3.63884	4.86854	4.44747	3.31828	4.7789	4.50877	3.77391	4.88488	4.72064	4.45236	4.97459	3.83204
HILIC_negative_215_1293a0_747	4.19628	4.11501	4.59271	4.32513	4.30076	4.6353	4.27507	4.20327	4.92196	4.56299	4.08333	4.22771	3.82708	4.46975	4.27078	4.32842
HILIC_negative_215_1404a6_092	4.89063	5.5071	5.6419	5.42606	5.27797	5.74006	5.44807	4.82181	5.77399	4.22262	6.27948	5.72462	5.95799	5.41117	5.15592	4.11341
HILIC_negative_215_1404a6_409	3.69849	4.25942	4.78698	4.34351	4.23183	4.23023	4.20794	4.26582	5.37394	4.93287	5.23388	5.17055	3.93927	4.83916	5.1673	4.93412
HILIC_negative_215_1662a0_939	4.30212	5.17178	4.78999	4.8254	4.96617	5.00789	4.9909	4.39066	4.80355	5.27936	4.41026	4.80081	4.07935	4.53052	4.92224	5.14059
HILIC_negative_215_9409a6_975	4.17841	4.33265	4.57008	4.07328	4.15295	4.27794	4.49773	4.26365	4.76105	4.54195	4.59276	4.05263	2.14123	4.58082	4.48287	3.89534
HILIC_negative_216_0517a3_401	5.14898	5.08861	5.30264	4.68399	4.2333	5.36606	4.9467	5.6641	4.95248	5.30363	5.34462	5.07866	5.25408	5.18795	5.1962	4.92398
HILIC_negative_216_0519a7_705	5.31844	5.05618	5.27691	2.84571	5.15678	5.09414	4.80317	4.55346	5.18938	4.99253	5.92356	4.84294	5.04061	5.01301	5.53162	5.46112
HILIC_negative_216_0882a6_38	4.19375	4.44503	4.9575	2.9824	4.64933	4.69605	4.62828	3.99185	4.92129	4.8578	4.58951	4.51416	4.03066	4.83184	4.66639	4.55413
HILIC_negative_216_0883a5_226	4.73564	4.37702	4.40687	4.45921	4.27875	4.74221	4.38459	4.59562	5.35145	4.99997	4.56769	4.66865	4.5842	4.85976	4.7085	4.69813
HILIC_negative_216_0885a6_56	4.48796	4.59579	5.65422	4.91452	4.79185	5.29052	4.85777	4.67626	5.87763	4.21272	4.94308	4.90417	4.40712	4.9985	4.75423	5.22891
HILIC_negative_216_0994a7_373	4.40421	4.52637	4.73965	4.92375	4.46142	4.41908	4.45608	3.63877	4.31613	4.48959	4.93522	4.3909	4.14619	4.88638	4.41194	4.68531
HILIC_negative_216_1247a1_626	3.80555	4.51551	5.0801	4.89698	3.33115	4.92292	3.49781	4.56966	4.65143	4.71117	4.28392	4.48378	4.11064	3.09388	4.5768	4.50906
HILIC_negative_216_9344a5_579	4.19691	4.12316	3.99617	3.9128	4.12333	4.23202	4.02996	4.66777	3.11516	4.41087	3.21054	3.95181	4.35624	4.18786	3.90384	3.87846
HILIC_negative_216_9348a6_312	3.71013	3.67559	3.68397	3.83593	3.59808	3.60106	3.82482	3.83796	3.28642	3.48588	2.81773	3.58902	3.51908	3.62036	3.00488	3.41944
HILIC_negative_217_0303a6_455	4.69479	5.19173	5.03386	3.07087	5.23167	4.81216	4.98959	5.51067	5.02938	5.38219	5.42083	4.95604	5.35303	5.11737	5.21098	5.13168
HILIC_negative_217_0304a6_157	4.95346	5.30995	5.21788	5.11831	5.34425	4.92595	5.44986	4.96225	4.0386	5.28231	5.34088	5.20604	4.73928	5.02015	4.29207	5.32472
HILIC_negative_217_072a5_017	4.43471	5.01906	4.43896	4.3666	4.11541	5.55572	5.07603	5.15732	5.48681	5.42827	5.31376	5.4537	5.27833	5.48159	5.37036	5.13409
HILIC_negative_217_072a5_084	5.19936	5.01906	4.89703	4.98145	4.37014	5.55572	5.07603	5.15732	5.48681	5.42827	5.31376	5.4537	5.27833	5.48159	5.37036	5.13409
HILIC_negative_217_072a5_677	4.87022	4.68504	4.47917	4.20224	3.35799	5.31038	4.67889	4.67195	5.08959	5.06732	5.02378	4.8928	5.05432	4.98295	4.69452	4.72764
HILIC_negative_217_0721a6_528	6.131	5.64291	5.51467	4.4689	4.68833	6.16206	5.66895	5.1508	6.26784	5.42296	5.48103	5.72271	4.97456	5.98118	5.29711	5.86945
HILIC_negative_217_0833a7_859	4.98609	5.60715	5.66472	5.61605	4.83322	4.94185	5.82745	5.25459	5.29671	4.79934	6.09813	5.27186	5.1317	5.32613	5.05855	5.19155
HILIC_negative_217_1085a3_71	5.05037	5.441	5.83354	5.47659	5.71441	5.73691	5.34616	5.54696	5.09926	5.65157	5.15411	5.23207	5.41755	5.18398	5.31184	5.43683
HILIC_negative_217_1087a2_296	5.29316	4.87669	5.48368	5.19923	5.52975	5.80434	5.82055	4.68074	5.18481	5.4187	5.17295	5.39805	4.81044	5.52015	5.3235	5.39158
HILIC_negative_217_1198a6_569	4.97991	5.59088	5.81468	5.74263	5.25075	5.93053	5.40834	5.14931	5.7701	4.53291	6.21144	5.77869	5.93208	5.57368	5.228	5.8295
HILIC_negative_217_1201a6_815	4.22312	4.92969	5.18222	5.03974	4.99556	5.32305	4.86084	4.84498	5.34133	4.29921	5.9513	5.11299	5.64685	5.06276	4.37762	5.05837
HILIC_negative_217_9306a7_362	3.60384	4.23923	3.93485	2.15042	3.83852	3.85221	3.56008	3.75058	3.91554	4.12267	3.98445	3.74553	4.35433	3.98459	3.98253	4.24277
HILIC_negative_218_0675a6_76	4.65315	5.09856	4.74101	4.26758	4.56163	4.92481	4.61529	4.29712	5.23604	3.72487	4.52785	4.79425	4.07152	5.19515	4.54762	4.61002
HILIC_negative_218_1045a3_094	6.82956	7.39153	7.51569	7.2489	7.35481	7.0934	7.36699	6.55614	6.75134	7.08064	7.28965	7.28232	7.01982	7.48657	7.23967	7.51099
HILIC_negative_218_8169a0_758	3.8293	4.36497	3.94573	3.97551	4.67067	4.12033	4.22568	3.81786	3.87795	4.23928	4.39019	3.84449	4.18508	3.76534	4.2444	4.04318
HILIC_negative_218_9322a5_58	4.02694	3.99522	3.88045	3.80618	4.00094	4.0825	3.89147	4.5417	2.85385	4.31341	3.46061	3.80203	4.12276	3.01847	3.16616	4.15472
HILIC_negative_218_9427a0_964	4.22041	3.66891	3.78333	4.12374	4.21089	4.08106	4.12773	3.23904	4.45037	4.28263	3.6368	4.05198	2.60066	3.9551	4.12904	4.06144
HILIC_negative_218_9935a3_459	4.20776	4.40343	3.9895	3.92534	4.20168	4.08764	4.24491	4.12299	3.2949	3.79825	4.30151	4.18603	4.25457	4.31972	4.56952	3.7359
HILIC_negative_219_0519a6_76	4.97127	4.7333	4.88007	4.96313	4.55388	5.28849	5.20964	4.67824	5.21026	4.04587	4.57028	5.14919	4.68727	5.04443	4.9404	4.80494
HILIC_negative_219_099a7_702	4.49735	5.18316	5.00243	4.94719	5.01532	5.06245	4.95009	5.19644	5.36537	4.88982	5.96046	5.08167	5.72803	5.04072	4.57874	5.27472
HILIC_negative_219_1238a5_227	4.32476	4.08589	4.0967	4.36204	4.25735	4.05913	4.23628	4.27316	3.75273	4.03803	4.32814	4.33981	3.8976	4.23623	3.89007	4.16468
HILIC_negative_219_1241a5_086	4.63437	4.37756	4.35579	4.5982	4.45432	4.33298	4.47044	4.62306	4.04987	3.92776	4.57507	4.75484	4.47678	4.42447	4.19193	4.49609
HILIC_negative_219_8454a5_72	3.9378	3.38625	3.33148	3.60223	3.27551	3.90725	3.17026	4.60307	3.69574	3.37149	3.5239	2.88127	4.41328	3.17793	2.89224	3.39913
HILIC_negative_219_8457a5_053	5.54062	5.48031	5.32719	5.20596	5.43887	5.37923	5.32748	5.17499	5.68178	5.36371	6.04566	5.16467	5.15987	5.26498	5.77876	5.95139
HILIC_negative_220_0619a4_729	5.34557	4.9855	4.97561	5.06091	4.13109	5.29267	4.94223	5.16957	5.43719	5.51356	5.40827	5.46986	5.50262	5.3693	5.22324	5.24353
HILIC_negative_220_0652a5_226	4.79179	4.84821	4.80081	4.71386	4.36587	4.87758	4.57325	4.67084	4.9302	4.84193	4.93104	4.93521	4.67974	4.84953	4.65949	5.00895
HILIC_negative_220_0655a5_009	5.07857	5.24165	5.13906	4.06911	4.94619	4.97336	4.86467	4.37494	4.80785	4.84919	5.31626	5.23315	4.4077	4.71569	4.91492	5.45501
HILIC_negative_220_083a6_311	4.66276	4.77277	4.61573	4.14454	4.79937	4.69856	4.73185	4.85939	5.1967	5.03509	4.96898	4.78284	4.9351	5.26836	5.27332	4.83678
HILIC_negative_220_0835a5_75	4.8789	5.21575	5.05732	4.32354	5.31191	5.05436	5.06537	4.83115	5.45675	5.50052	5.45865	5.14709	5.30622	5.51574	5.77725	5.26029
HILIC_negative_220_0984a1_776	4.57379	5.49	5.25282	5.21046	5.30662	5.02203	5.34371	4.18298	5.76295	5.53651	5.13167	5.69131	4.71247	5.46683	5.94501	5.03329
HILIC_negative_220_1196a6_759	4.30577	3.61569	3.38612	2.83317	2.92381	4.83034	3.72406	3.26889	4.75093	4.38061	3.64988	3.62562	2.73703	3.86062	3.46309	5.0937
HILIC_negative_221_0455a1_274	5.24099	5.16853	4.90506	5.09707	4.89071	5.42973	5.19282	4.64426	5.2361	5.58338	5.71099	5.53483	5.61395	5.48859	5.33458	5.12433
HILIC_negative_221_0458a1_009	5.05243	4.97217	4.81727	4.85272	4.76294	5.35575	4.91021	5.0018	5.1715	5.356	5.4807	5.13142	5.55746	5.2201	5.08211	4.96155
HILIC_negative_221_0669a7_417	5.32295	4.57985	5.61163	4.53129	4.09175	4.62324	4.63685	4.57023	5.18987	4.92495	4.7949	5.08188	4.8918	5.01605	4.9495	4.87849
HILIC_negative_221_0671a7_709	5.28041	4.84837	5.18091	4.66416	4.7087	5.303	4.9711	4.71526	5.2067	4.94733	5.12693	5.07006	4.94286	5.15951	5.16159	5.23189
HILIC_negative_221_0672a6_767	4.99871	5.0263	5.0756	4.44254	4.9721	5.56811	5.09594	4.75395	5.41876	4.36793	4.93628	5.19182	5.10635	5.32263	5.36931	5.15436
HILIC_negative_221_0826a1_285	5.31294	4.97886	5.24382	4.88652	4.80993	5.33345	5.14279	4.87731	5.19812	5.43736	5.30259	5.28004	4.47261	5.33112	4.78811	4.93664
HILIC_negative_221_1186a0_744	4.2232	4.4373	4.39971	4.4477	4.37187	4.40454	4.50792	4.10595	4.57964	4.51924	4.40713	4.33155	4.30806	4.40513	4.28999	4.39589
HILIC_negative_221_8425a5_261	5.39967	5.45675	5.30838	5.05524	5.48833	5.22128	5.36532	5.04813	5.18207	5.24548	5.12778	5.08322	4.93269	5.15304	4.95706	5.14114
HILIC_negative_221_8426a5_719	3.79155	3.25056	3.17967	3.45151	3.13954	3.75496	3.07194	4.40212	3.41444	3.14673	3.38076	3.27131	4.24463	3.16977	2.71579	3.54306
HILIC_negative_221_9263a8_332	4.19841	4.45953	4.60488	2.92742	4.6639	4.53742	4.38233	4.33631	4.56534	4.63317	4.21734	4.23775	4.04636	4.25221	4.3575	4.80452
HILIC_negative_222_0412a5_303	4.85869	5.5565	5.77686	5.03795	4.30161	7.13016	4.24303	5.50641	5.98902	7.14756	6.04379	7.09324	6.07588	6.27636	6.76611	4.24723
HILIC_negative_222_0416a5_231	4.74345	4.95867	5.18724	5.56385	4.73844	7.95737	5.442	5.00064	5.48324	6.64178	5.53802	6.58746	5.5701	5.77059	6.26034	3.74146
HILIC_negative_222_0633a1_626	4.51753	4.68755	4.34556	4.44304	4.01853	4.68121	4.58287	3.84114	4.79297	4.9692	4.48666	4.64021	4.245	4.23889	4.62838	5.67532
HILIC_negative_222_0774a2_025	4.59549	4.55664	4.32696	4.35773	4.05285	4.7598	4.43149	5.04678	5.73037	5.85788	5.47125	5.44255	5.10501	5.58352	4.91008	5.57732
HILIC_negative_222_0778a1_17	5.67064	5.03472	4.68893	5.34123	5.77903	5.5156	5.8651	5.96729	6.11507	6.14704	5.68656	5.78725	5.1673	5.7302	5.54996	5.37757
HILIC_negative_222_0778a4_198	4.97507	5.28762	5.02722	5.26919	5.24203	5.21735	5.2252	4.97847	5.87759	5.63235	5.27812	5.36937	4.09585	5.37884	5.43006	5.24886
HILIC_negative_222_7636a0_754	4.15962	4.07389	4.22646	4.38958	4.0926	4.2701	4.22467	4.51836	4.19978	3.6685	3.87692	4.66778	4.53224	4.56396	4.37054	4.36276
HILIC_negative_222_9923a7_736	4.38475	3.65887	3.68768	2.85384	2.71804	5.35533	3.65107	3.40038	3.13372	2.80035	2.99449	3.19302	4.77073	4.00849	5.95906	2.70042
HILIC_negative_223_0608a1_186	5.74434	5.6298	4.95827	5.23864	4.4777	5.91217	5.74079	5.73065	6.05427	6.01384	5.74579	6.00052	5.75188	6.02894	5.68022	5.59265
HILIC_negative_223_0616a1_47	5.54193	5.52925	5.27742	5.25057	3.83021	5.72219	5.53102	5.18938	4.89218	5.97749	6.0741	5.68177	5.6204	5.92585	5.42946	5.52527
HILIC_negative_223_073a6_126	4.20911	4.60605	4.17914	3.66659	4.10335	4.46021	4.07292	3.55154	3.63246	3.88666	4.06181	4.09242	3.78878	3.80998	4.01604	3.56863
HILIC_negative_223_0823a6_76	4.80469	4.50019	4.85751	3.70552	4.50758	5.0541	4.80547	4.52076	5.21906	3.95379	4.54889	4.90445	3.91823	5.13728	4.72967	4.71415
HILIC_negative_223_1095a3_781	4.78338	4.32505	4.42441	4.72066	4.64925	4.87709	4.30783	3.7397	4.96015	4.9178	4.55888	4.52441	3.57194	4.58126	4.42788	5.03645
HILIC_negative_223_134a1_099	4.19138	4.37297	4.13432	4.54512	4.71144	4.56683	4.49019	3.83782	4.72062	4.499	4.44195	4.40852	4.15061	4.60023	4.64612	4.63124
HILIC_negative_223_1712a0_724	3.0409	5.4661	3.64582	5.55448	4.37185	2.99001	5.02488	4.18534	3.83415	4.2003	4.53206	2.96386	3.1443	3.28598	5.23809	5.2012
HILIC_negative_223_9046a6_766	4.37561	4.56029	4.53303	4.36146	4.80348	4.55547	4.4951	4.48588	4.67087	4.61991	4.55184	4.54547	4.16444	4.45265	4.22761	4.82596
HILIC_negative_224_0026a0_594	4.50092	4.80591	4.3511	3.9818	3.4813	3.98145	3.54736	4.09821	3.52989	3.92845	4.87504	4.50996	4.37342	5.20997	3.68213	4.67492
HILIC_negative_224_0566a1_368	4.03547	4.46587	4.20169	4.37371	4.23755	4.23195	4.38919	3.85689	4.13141	5.04234	4.27472	4.42452	3.70316	4.74065	4.6243	3.99268
HILIC_negative_224_0568a4_919	5.44844	5.28492	5.22017	5.28861	5.30431	5.61423	5.16807	5.3597	5.62453	5.76082	5.74484	5.7822	5.59778	5.652	5.90425	5.38224
HILIC_negative_224_0568a3_132	4.58099	4.614	4.77804	4.45183	3.92483	4.86469	4.20824	4.77886	4.44883	4.77369	4.57679	4.84253	5.00669	4.47777	4.95892	4.66881
HILIC_negative_224_0569a5_063	4.6035	4.34065	4.47985	4.54511	4.17788	4.66923	4.39045	4.26845	4.90123	4.67212	4.54456	4.71504	4.44499	4.69131	4.70562	4.38272
HILIC_negative_224_0571a2_733	3.48944	6.02497	5.30135	4.31493	4.76986	3.92628	5.70526	5.18214	3.85139	4.3631	4.85304	5.09074	5.31788	4.33785	3.93464	5.23541
HILIC_negative_224_0572a4_387	4.82095	6.06411	5.21275	4.58358	4.72453	4.4834	5.54719	5.72518	4.22796	4.92382	5.39057	6.23945	5.80215	4.69105	5.28208	5.49178
HILIC_negative_224_0935a1_097	5.20969	4.5669	6.03371	6.17914	6.47845	5.5818	4.87682	5.59001	5.62904	5.76676	6.1034	6.0764	3.87462	4.75788	5.65859	5.73106
HILIC_negative_224_803a0_754	4.08537	4.04286	3.79234	3.93993	3.94717	3.91988	3.87905	4.35048	3.9896	3.93846	4.15162	4.19377	4.08956	4.0324	4.07865	4.10237
HILIC_negative_225_0407a1_422	5.92835	5.87509	5.75143	5.57629	5.31358	5.87314	5.66372	5.61475	5.96981	6.15659	6.08537	5.97902	5.78057	6.08663	5.79408	5.81826
HILIC_negative_225_0407a2_015	5.45792	5.56469	5.33091	5.08778	5.08659	5.81973	5.96982	5.8497	4.88534	5.69287	5.81148	5.2837	5.85349	5.79893	6.79753	5.36066
HILIC_negative_225_0621a6_411	4.47766	4.91146	4.94582	4.76802	4.9447	4.6743	4.84247	5.11793	4.71426	4.84582	5.31313	4.81959	5.12446	4.9294	4.97478	4.96576
HILIC_negative_225_0771a2_551	5.99533	5.54685	5.57524	5.69743	4.07394	6.21328	5.90718	5.63385	6.0138	6.25833	5.95882	6.09756	5.95799	6.18945	5.69299	5.73114
HILIC_negative_225_1136a2_129	4.79479	4.25311	4.41842	5.26021	5.20359	4.92716	4.71209	4.36589	4.47383	5.27116	4.71776	5.04973	2.78849	5.077	4.87805	4.08147
HILIC_negative_225_1138a1_066	5.08264	5.41815	6.04156	6.05311	5.89306	5.625	5.53132	5.33549	5.73264	5.55309	6.01692	5.72593	5.56524	5.56618	5.79042	5.85117
HILIC_negative_225_114a0_75	4.5816	4.86066	5.08825	5.02487	4.77528	4.96951	4.85523	4.38811	5.18275	4.99992	4.78891	4.9516	4.64593	4.81903	4.73396	5.08356
HILIC_negative_225_1141a0_956	5.16787	5.45298	5.49656	5.66394	5.24085	5.49516	5.44215	4.83018	5.9285	5.60807	5.28219	5.62964	3.80092	5.32779	5.34202	5.53154
HILIC_negative_225_9021a6_764	3.89114	4.33953	4.10639	2.24721	4.61267	4.14867	4.09545	3.99932	4.33576	4.69002	4.32592	4.20854	3.87733	4.17473	3.89696	4.618
HILIC_negative_225_9256a7_735	3.60961	4.19819	3.83897	3.73679	4.08079	4.03921	3.9822	4.12843	4.35621	4.43267	4.30162	4.10271	4.16197	4.06651	3.71727	4.39012
HILIC_negative_226_036a5_082	3.86943	3.62986	4.17024	4.71214	4.2001	4.93179	4.25076	3.75786	4.7526	4.53492	4.72678	4.32328	2.68733	4.84808	4.82991	3.83383
HILIC_negative_226_0362a5_203	4.04549	3.5127	3.57831	4.59992	3.74053	4.01678	3.9255	3.58061	4.07143	3.64016	3.78673	3.42298	3.73337	4.26094	4.15958	4.17848
HILIC_negative_226_0492a2_587	4.75642	5.23158	5.11706	4.40968	4.9556	5.18701	4.97353	4.58632	5.73709	5.5422	4.27315	5.45558	4.68633	6.1976	5.56093	5.37267
HILIC_negative_226_0722a5_229	4.70886	4.70735	4.73097	4.65597	4.46557	4.83829	4.63603	4.81938	5.00717	4.9276	5.01426	4.82422	4.89748	4.89364	4.72297	4.6307
HILIC_negative_226_0724a4_948	4.61502	4.73528	4.61237	4.09418	4.09459	4.90946	4.60398	4.7194	4.83212	4.97061	4.9549	4.83625	4.84996	4.96278	4.33004	4.24126
HILIC_negative_226_0724a5_041	4.7445	4.65139	4.6436	4.68107	4.26054	4.92382	4.63917	4.65848	4.93769	4.81651	4.78934	4.78685	4.67769	4.86539	4.93482	4.51301
HILIC_negative_226_0839a6_756	3.82835	4.72389	4.20742	4.26091	4.57864	4.00113	3.59945	4.52927	5.02888	2.91485	4.82966	4.98865	4.2268	4.91823	4.5141	4.77434
HILIC_negative_226_1089a1_377	4.52622	4.35634	3.84736	4.86514	5.08513	5.43065	4.28131	4.44914	5.25364	5.46897	4.00001	5.62279	3.83513	4.50443	4.97382	5.37834
HILIC_negative_226_8242a0_75	3.49339	3.72919	3.5217	3.99217	3.83643	3.67246	3.76974	3.59281	3.51228	3.59564	3.76956	3.80406	3.77028	3.68144	3.78081	3.82129
HILIC_negative_226_9977a0_582	3.7065	3.8201	3.64851	3.76089	3.82037	3.61853	3.68001	3.96521	3.79602	3.88792	3.85347	4.05324	3.9261	4.02687	4.01267	3.74649
HILIC_negative_227_0239a6_248	4.37871	3.57885	4.51159	2.29157	3.70259	4.70795	4.3385	4.34565	4.18101	5.11486	4.45524	3.53794	4.50807	4.7138	5.39157	4.07676
HILIC_negative_227_0563a1_024	6.49122	6.03762	5.8795	6.31708	4.87194	6.92862	6.14965	6.24849	6.6062	6.66822	6.54307	6.55809	6.16689	6.45616	6.27587	6.16756
HILIC_negative_227_0565a0_786	4.92539	4.85136	5.05357	4.77979	4.15145	5.4646	5.02554	4.98841	5.21955	5.38628	5.32246	4.97832	5.14715	5.01066	5.46541	5.51154
HILIC_negative_227_057a4_467	5.66362	5.37974	5.25588	5.22885	5.2478	5.76982	5.45156	5.38406	5.65741	5.79996	5.68559	5.72534	5.66276	5.77852	5.90622	5.41937
HILIC_negative_227_0672a2_222	5.70999	5.73186	5.76614	5.17792	5.29904	6.04154	5.51799	5.53433	6.51839	5.91019	6.05088	6.1707	6.1555	6.59408	5.88714	5.95145
HILIC_negative_227_0928a1_27	5.52872	5.26089	5.24918	5.26073	5.07601	5.47937	5.1308	4.64093	5.39141	5.49549	5.38144	5.17769	3.83007	5.33157	4.93245	4.98152
HILIC_negative_227_1042a5_204	4.56496	4.89267	4.84072	4.62988	4.46843	4.92818	4.46258	4.65078	4.96913	4.88388	4.70663	4.88447	5.62584	4.81703	4.9833	4.63779
HILIC_negative_227_1156a7_701	4.06708	4.60232	5.06535	4.46865	4.49195	4.51059	4.23113	4.69664	4.09139	4.52967	4.92868	4.5128	5.10249	4.87007	4.51167	4.62289
HILIC_negative_227_1295a1_275	4.47746	4.77232	5.5355	4.6099	4.87407	5.10475	4.94878	4.76646	4.98307	5.00713	5.74556	4.7387	4.74405	5.06317	5.11639	5.19271
HILIC_negative_227_1298a0_749	4.804	5.33105	5.08392	5.25799	5.25316	5.83405	5.18101	4.80349	5.98622	5.38315	5.02768	5.45163	4.32581	5.39477	5.62566	5.3609
HILIC_negative_227_1303a1_087	5.62793	5.98198	5.73975	6.48845	6.16665	6.5344	6.10348	5.5565	6.58272	6.36245	6.17375	6.39958	5.05378	6.33551	6.54867	6.33914
HILIC_negative_227_1406a6_093	4.67779	5.16587	5.58113	5.17426	5.00817	4.92888	4.9513	4.79146	4.84271	4.94808	5.91257	5.58249	5.23958	5.127	5.27285	4.59869
HILIC_negative_227_1407a5_647	4.1606	4.81796	5.17713	4.60052	4.62363	4.20882	4.55632	4.27399	4.41619	4.53651	5.46165	5.15733	4.91214	4.79616	4.92619	3.92519
HILIC_negative_227_1408a6_027	4.64395	5.14323	5.64753	4.70317	4.59926	4.99929	4.53715	4.76362	4.81487	4.92023	5.88473	5.55425	5.21174	5.09916	5.24501	4.57085
HILIC_negative_227_1411a5_79	5.13944	5.73358	6.14564	5.14224	5.46349	5.22192	5.41317	5.24695	5.39081	5.51516	6.28218	6.15746	5.51287	5.46917	5.7593	5.22162
HILIC_negative_228_0339a5_841	4.7941	3.59141	4.35206	3.08978	4.20801	4.95258	4.48959	4.01326	4.67027	4.98643	4.83899	4.92964	4.51675	4.6338	4.26786	4.39193
HILIC_negative_228_0377a4_748	4.73917	5.08941	5.57727	4.78124	4.99881	5.7367	5.01613	4.62175	5.89501	6.16078	4.82149	5.97875	5.01814	5.41813	5.43364	6.39958
HILIC_negative_228_0891a5_232	4.48169	4.16	4.44735	4.35973	4.44548	4.81588	4.36731	4.44147	5.11515	4.71806	4.52311	4.75845	4.14073	4.7606	4.67433	4.60761
HILIC_negative_228_0993a6_428	4.19945	4.7226	4.70161	3.51168	4.08219	3.96975	3.98023	4.61035	4.52135	4.63268	4.94658	4.60355	4.827	5.36157	4.87982	4.51167
HILIC_negative_228_0994a6_746	4.77955	4.34864	5.0738	4.82707	4.18136	4.52026	4.8222	4.29461	4.75142	3.59958	4.39974	4.59065	3.91766	4.64668	4.47874	4.74267
HILIC_negative_228_1615a0_741	3.6359	3.68803	3.7569	4.629	4.65854	4.27128	4.48823	3.41002	5.01396	4.99324	4.4015	3.75575	3.32566	4.77652	4.96559	4.72176
HILIC_negative_228_2322a0_733	3.56786	3.70163	3.79428	3.78144	3.75911	3.67394	3.85103	3.67142	3.85367	3.92293	3.63727	3.8284	3.65679	3.70221	3.6538	3.76499
HILIC_negative_228_233a0_956	4.12791	4.08815	4.07267	4.16549	4.12177	3.88941	4.04388	4.35488	4.01987	4.00722	4.21985	4.08043	3.97594	4.00399	4.01757	4.1303
HILIC_negative_228_9685a6_764	3.63103	4.13317	3.99672	3.60326	4.48369	3.95699	3.84744	3.83169	4.31166	4.14971	4.16099	4.18145	3.52625	4.05964	3.89337	4.3745
HILIC_negative_228_9997a0_947	4.77471	4.27028	4.28524	4.53556	4.55264	4.77796	4.56683	3.79462	4.40741	4.39228	4.35361	4.13549	3.99737	4.59132	4.66607	4.6525
HILIC_negative_229_0724a4_725	5.68087	5.25575	5.23113	5.25066	5.11092	5.7387	5.53282	5.34041	5.99314	5.95656	5.82612	5.69288	5.88942	6.02309	5.6572	5.62296
HILIC_negative_229_0725a5_885	5.6061	5.38067	5.18751	4.50366	4.54002	5.89777	5.28146	5.4353	5.71466	5.7402	5.50857	5.6067	5.53007	5.64417	5.2113	5.61468
HILIC_negative_229_0729a6_406	5.6292	5.35721	5.28355	3.36355	4.88698	5.74989	5.27233	5.08396	5.78187	5.75084	5.53348	5.47519	5.54077	5.68245	5.34259	5.45494
HILIC_negative_229_0742a5_029	5.14221	4.95966	5.05539	4.62805	4.40876	5.46234	5.25564	5.00335	5.53756	5.55838	5.62063	5.77623	5.14044	5.52506	5.25766	5.06343
HILIC_negative_229_1086a1_713	4.6965	4.8203	4.12801	5.13745	4.3414	5.1009	5.04187	5.15149	5.27222	6.59228	6.05138	5.03535	4.00878	5.21234	4.89194	6.10869
HILIC_negative_229_1196a3_973	4.82929	5.00757	4.8622	4.81707	4.60811	4.94725	4.89966	5.13962	5.08641	5.15265	5.12605	5.24268	4.97537	5.22476	5.3934	4.73141
HILIC_negative_229_1197a5_796	4.21527	4.13853	4.50272	4.31036	4.25842	4.78922	4.28997	3.94937	4.93008	4.56622	4.12166	4.66007	3.37429	4.38107	4.26115	4.5227
HILIC_negative_229_1199a5_075	4.72442	4.28844	4.64531	5.24717	4.53758	5.23663	4.01354	4.95095	4.69339	4.82899	4.77461	5.39127	4.77411	5.06852	5.36244	4.92803
HILIC_negative_229_145a0_745	5.07075	4.89446	5.07488	6.07873	5.58537	6.62686	5.52479	4.6433	6.10813	6.34128	5.26869	5.43338	4.23184	5.25562	5.1346	5.56108
HILIC_negative_229_1452a1_283	5.32644	4.94622	5.20112	5.73095	5.78062	5.67726	5.50748	4.73397	5.48619	5.63947	5.46976	5.58446	3.32937	5.78412	5.73937	5.58408
HILIC_negative_229_1459a1_029	6.02571	5.99641	5.991	7.14075	6.66581	7.40717	6.35929	5.78317	7.10043	7.13515	6.44781	6.2492	4.82217	6.09846	5.99741	6.42411
HILIC_negative_229_1562a5_43	4.69138	5.50028	5.56009	5.12756	5.35597	5.7223	5.28488	4.6785	5.8489	5.07485	6.03603	5.35014	6.07828	5.23214	5.05832	5.13442
HILIC_negative_229_9079a7_417	4.09423	5.00127	4.18763	2.34997	4.66659	4.72971	4.35928	4.29434	4.42622	4.80361	4.40242	3.99208	3.51264	4.65412	4.39466	5.00504
HILIC_negative_229_9466a1_037	2.88858	3.64007	3.66084	4.79564	4.42467	2.40709	4.36494	3.88471	3.74132	3.6139	4.90565	3.98678	4.9488	4.83228	4.53837	3.54136
HILIC_negative_230_0133a2_775	4.59839	4.68663	6.01641	4.57127	4.45425	4.68093	4.61066	4.98755	4.78722	4.93231	5.04046	4.65105	5.4717	4.66943	4.17196	4.35435
HILIC_negative_230_0675a7_699	5.4928	4.7756	5.3604	2.96167	4.89923	5.16797	4.96905	4.42796	5.33715	5.09876	5.00343	4.97074	4.4935	5.02635	4.87491	5.29829
HILIC_negative_230_1404a1_375	4.06948	5.20377	5.75495	5.62042	4.89387	5.49621	3.98851	4.96508	4.7442	4.89809	4.82206	5.30514	4.33246	4.98621	4.9887	4.63724
HILIC_negative_230_9603a2_576	3.54159	4.48482	4.62297	4.0498	4.69728	3.73986	4.62581	4.49255	4.67986	4.20143	4.68594	4.22406	4.30017	2.2357	4.65347	3.76481
HILIC_negative_230_9974a2_966	3.12231	4.54437	3.58364	3.73419	4.15199	4.11141	3.80908	4.39035	3.2514	2.80492	4.26637	4.25723	3.85131	3.00858	3.91337	4.62513
HILIC_negative_231_0452a5_219	4.65923	4.46485	4.84156	4.96265	4.39549	4.8349	4.90577	4.58466	4.96116	4.76794	5.02399	4.76307	4.64559	4.92176	4.71471	4.83726
HILIC_negative_231_0515a3_419	5.5709	5.63822	5.60122	5.6784	5.76403	5.65291	5.31233	4.17347	5.53971	5.66179	5.5012	4.81908	4.96925	5.77912	5.79366	5.55248
HILIC_negative_231_0517a6_759	4.87713	4.76144	5.05277	4.56291	4.69904	5.09423	4.91809	4.51266	5.40591	4.05743	4.74483	4.87558	4.67501	5.03078	4.91735	4.96186
HILIC_negative_231_0992a7_452	4.79169	5.16814	5.45319	3.80325	4.50446	4.48209	4.37157	4.66217	4.77211	4.41305	5.27313	5.18263	4.68562	4.847	4.30502	4.21223
HILIC_negative_231_0995a6_749	4.55818	4.32223	4.41995	4.32703	4.49146	4.64943	4.60624	3.44921	4.86908	4.74993	4.24366	5.6116	3.29057	4.91212	5.01006	4.87898
HILIC_negative_231_0997a7_248	4.38979	4.40051	4.58152	5.46736	4.65455	4.57198	4.4979	4.00157	4.73161	4.34457	5.41881	4.75574	5.12282	5.17803	4.45028	4.32645
HILIC_negative_231_1051a1_41	3.66713	4.96178	5.02281	4.95315	5.2251	5.07739	5.00345	5.51951	5.50164	5.58186	5.20651	5.51179	4.48325	5.38815	5.14548	5.78285
HILIC_negative_231_1245a1_96	5.68831	5.62644	6.06228	5.28642	5.24375	5.60432	5.1217	5.53776	5.82513	5.57131	5.64298	5.60986	4.68114	5.32916	5.45446	5.48764
HILIC_negative_231_1362a6_426	4.36235	5.02919	5.12911	4.79281	4.90589	5.2057	4.79696	4.37363	5.02856	4.91637	5.68391	5.10135	5.46752	4.96796	5.00417	5.0644
HILIC_negative_231_1608a1_146	3.94133	4.5757	4.50724	4.65269	4.43266	4.69691	4.41891	4.47525	4.47339	4.72963	4.54826	4.47811	3.90611	4.39439	4.2563	4.28714
HILIC_negative_231_9314a8_308	5.16969	5.23104	5.3302	5.57656	5.2687	5.20934	5.17035	5.27699	5.57057	5.41811	5.30531	5.36263	5.15596	5.35625	5.32829	5.71581
HILIC_negative_231_9317a7_696	6.55713	6.35896	6.3919	6.00652	6.21361	6.30983	6.33829	6.18258	6.01527	5.99012	6.20611	6.21052	6.13225	6.10745	6.11067	6.08492
HILIC_negative_231_9318a6_587	5.69544	5.59981	5.72842	5.49995	5.96762	6.33281	5.65973	6.02386	5.97435	4.57926	5.98105	5.74398	6.03673	6.15799	6.04413	6.23554
HILIC_negative_232_029a1_403	4.85374	4.38617	4.73809	4.81022	4.5374	4.55594	4.80921	3.93423	5.09304	4.87578	4.53837	4.49896	3.45111	5.07174	4.7154	4.92753
HILIC_negative_232_0834a6_759	4.91587	4.74039	4.70121	4.85086	4.74612	5.29132	4.81262	4.70107	5.34367	4.46935	4.9246	4.74525	4.73495	5.39606	4.83432	4.83596
HILIC_negative_232_0944a8_303	3.86541	4.36833	4.38472	4.56908	4.15481	4.30353	4.13228	4.07056	4.42748	4.19564	4.74321	4.23494	4.64325	4.34087	3.99781	4.35946
HILIC_negative_232_1194a2_414	4.09361	4.92361	4.94214	4.85918	4.59009	4.75014	4.68675	4.31654	4.67214	4.93331	4.88036	5.12939	5.41759	5.29939	4.82623	5.05778
HILIC_negative_232_1195a2_196	3.25039	5.06788	5.34536	4.64987	4.2745	4.1126	4.97289	4.79996	3.58049	4.02576	5.6153	3.72702	4.06277	3.59688	3.73389	3.73678
HILIC_negative_232_7635a0_742	4.35141	4.4488	4.44147	4.4534	4.28138	4.43183	4.45769	4.88581	4.08805	3.73237	3.89389	4.61814	4.56643	4.71594	4.57962	4.74919
HILIC_negative_232_9766a2_451	3.44488	4.65568	4.09584	3.02054	4.08933	3.51958	2.94793	5.44707	2.71386	2.76721	3.40238	3.46586	4.58982	3.19456	2.8995	4.57345
HILIC_negative_233_0782a8_155	4.62111	4.87427	4.90319	5.27618	4.85094	4.84403	4.7997	5.08215	5.02443	4.74201	5.8383	4.90367	5.2277	5.54007	4.64941	4.90519
HILIC_negative_233_0851a0_753	4.52128	4.62232	4.48102	4.40832	4.30709	4.96157	4.64547	4.67213	4.92053	5.17891	4.87516	4.87314	5.24369	5.02973	4.86668	4.59783
HILIC_negative_233_8901a0_746	3.36922	3.48649	3.29371	3.9134	3.86773	3.45621	3.92549	3.39992	3.54456	3.69661	3.90117	3.58092	3.59895	3.24151	3.74412	3.44191
HILIC_negative_234_0625a7_704	4.93732	4.63624	4.77425	2.77173	4.71548	4.8981	4.56469	4.24533	4.92753	4.84902	4.76783	4.79919	4.34643	4.78322	4.61131	4.86097
HILIC_negative_234_0809a1_311	5.02337	5.19376	4.80668	4.29161	4.59387	5.05451	4.57306	5.01542	5.21437	5.47988	5.17948	5.03033	4.69481	5.05591	4.80112	4.95113
HILIC_negative_234_081a3_152	4.2759	4.4782	5.84145	4.40376	4.074	4.62711	4.11479	4.7179	4.09102	4.45894	5.17509	4.63575	4.9057	4.37381	4.48137	5.34229
HILIC_negative_234_0889a5_212	5.06079	3.95007	3.93872	3.57129	3.50283	5.1782	3.51762	3.69648	5.66223	5.29214	4.56194	3.94867	4.13931	4.47815	4.10633	4.91055
HILIC_negative_234_1134a1_034	4.47625	4.25724	4.2298	4.37213	4.06514	4.46518	4.23872	4.04445	4.79839	4.58762	4.63933	3.84851	2.83573	4.23773	4.80737	4.04177
HILIC_negative_234_1141a1_49	4.2863	5.37155	5.14823	5.38893	5.30353	4.92424	5.29433	4.6861	5.5682	5.47035	5.4026	5.59935	4.3114	5.42965	5.76586	5.06692
HILIC_negative_234_1142a0_748	3.65175	4.08667	4.12375	3.93473	3.95975	4.024	4.19992	3.71011	4.80553	4.47118	4.15155	4.38345	3.86987	4.38101	4.55149	4.06069
HILIC_negative_234_9338a3_022	4.36613	4.30389	4.57275	4.49862	4.45951	4.20118	4.30128	4.35445	4.13309	3.0536	4.46936	4.34317	3.93777	4.11212	4.20772	3.75954
HILIC_negative_234_9706a0_949	4.44079	4.09152	4.60415	4.41627	4.41812	4.17389	4.01226	3.96022	4.44465	4.28798	4.04408	4.48948	2.77844	4.38508	4.27348	4.15524
HILIC_negative_235_0398a6_523	4.84311	3.36547	4.07882	4.53035	3.91895	5.71696	4.32816	4.43073	4.27008	3.67699	4.13464	3.66454	5.38532	4.58852	5.79774	3.69979
HILIC_negative_235_04a6_667	4.58903	3.68256	3.95833	4.59473	3.63653	5.53381	4.35103	4.23367	4.94894	3.35492	3.9912	4.03222	5.21995	4.27537	5.53505	4.04937
HILIC_negative_235_0609a1_031	5.73031	5.04078	4.77855	5.38059	5.03984	5.74406	4.97319	4.86342	5.04259	5.24758	5.43292	4.80713	5.12908	5.17841	4.92167	4.84508
HILIC_negative_235_0727a5_307	5.2683	4.92272	4.90301	4.85781	4.63318	5.27141	4.91444	5.05521	5.3123	5.35538	5.41443	5.23705	5.28045	5.3223	5.01739	5.15085
HILIC_negative_235_0826a6_765	4.83497	4.91487	4.91937	4.42876	4.60656	5.41649	4.94009	4.56852	5.38739	4.27342	4.85112	5.13846	4.91327	5.27847	4.98152	5.01747
HILIC_negative_235_1345a0_725	4.0577	3.97666	4.11078	3.99513	4.17645	4.67156	4.11691	3.62703	4.07762	4.14539	4.93408	4.14191	3.85091	4.25322	3.72673	3.90847
HILIC_negative_235_942a7_748	4.31951	4.66646	4.46146	4.696	4.75636	4.74177	4.82318	4.50342	4.60018	4.82035	4.78484	4.56399	4.51072	4.64798	4.53532	4.96764
HILIC_negative_235_9973a3_164	3.25614	3.93219	3.79103	3.88198	3.59068	3.05089	3.71619	3.9038	2.68569	2.72348	3.91043	3.61323	3.8452	3.82532	3.75455	3.32318
HILIC_negative_236_057a3_121	5.45138	5.34426	5.44544	5.0398	4.21331	5.43199	5.23109	4.96162	5.45776	5.48701	5.48381	5.34932	5.76469	5.50183	4.99525	5.38432
HILIC_negative_236_0572a3_688	6.47047	6.25223	6.23302	6.07895	5.79327	6.52868	6.20162	5.85569	6.5179	6.66745	6.55518	6.46849	6.59757	6.6752	6.33846	6.33164
HILIC_negative_236_0783a1_039	4.07506	4.03687	3.8658	4.26836	4.35419	4.35409	4.73719	4.11694	4.47865	4.30677	4.72607	4.39669	4.23842	4.4742	4.32991	4.27503
HILIC_negative_236_0934a0_768	4.67168	4.38119	4.42868	4.5021	4.45266	4.73705	4.87141	4.11106	4.3899	4.56369	4.32944	4.26104	4.41392	4.45567	4.3392	4.2736
HILIC_negative_236_0934a1_412	4.60248	4.13084	4.15811	3.83075	3.90507	4.72903	4.48987	4.19977	4.69967	4.96592	4.77052	3.9965	3.9076	4.70193	4.05854	4.91469
HILIC_negative_236_0935a1_063	5.45053	4.43004	4.31984	5.01135	5.39472	5.04562	5.22824	5.35169	5.41233	5.58052	5.24163	5.21043	5.00102	5.37085	5.24691	5.27676
HILIC_negative_236_1143a5_856	4.70619	4.3471	3.18031	4.81378	4.13089	4.10309	4.08554	3.11037	5.02186	4.90954	2.38068	4.39685	2.14826	4.23159	4.54852	4.05866
HILIC_negative_236_9318a3_02	4.27677	4.13872	4.51066	4.3829	4.39476	4.10387	4.23172	4.24627	4.08485	2.9415	4.44981	4.32739	3.73247	4.03518	4.03767	3.80475
HILIC_negative_237_0309a0_939	3.82672	4.18353	3.70171	3.24756	3.28712	4.16955	4.05631	4.52119	4.65284	3.77907	4.80725	4.63261	4.53152	3.45976	4.54879	3.6444
HILIC_negative_237_062a7_71	5.24826	5.12783	5.28978	4.24837	5.13832	5.32439	5.36526	4.85322	5.45004	5.39759	5.28561	5.28997	5.40501	5.38178	5.37968	5.35603
HILIC_negative_237_0765a1_075	5.51056	5.82825	5.31236	5.28389	5.00178	5.76199	5.50381	5.09689	5.73666	5.89142	6.22492	5.90355	6.35255	6.1894	5.53438	5.89441
HILIC_negative_237_0773a1_448	5.41409	5.13265	4.95538	5.01036	4.41417	5.48677	5.29452	4.42698	4.5886	5.6679	5.61639	5.35633	5.40471	5.57388	4.55564	5.227
HILIC_negative_237_0774a0_774	5.35454	5.73807	5.32575	5.12451	4.45109	5.65434	5.46694	5.14163	5.70725	5.87154	5.97178	5.80056	6.22994	6.09321	5.27032	5.61264
HILIC_negative_237_0775a1_305	5.56775	5.65798	5.40167	5.40374	5.36668	5.8522	5.52004	5.71552	5.88826	5.85859	5.96655	5.75949	4.35603	5.88047	5.9302	5.40417
HILIC_negative_237_1138a1_055	4.75861	4.57299	4.59077	4.22105	4.84237	5.06768	4.58553	4.34782	5.27912	4.52115	4.69676	4.82179	3.70128	4.26855	4.83195	4.93029
HILIC_negative_237_1138a1_274	4.75942	4.7676	4.73892	4.68832	4.70388	4.71942	4.68065	4.67193	4.95756	4.90032	4.94928	4.87581	3.7313	5.02056	4.96304	4.78357
HILIC_negative_237_1177a0_725	4.53531	4.22699	3.99101	4.48482	4.53334	4.61418	4.43906	4.36086	4.8958	4.72702	5.8586	4.58865	4.39502	4.50325	4.42116	4.66499
HILIC_negative_237_1247a3_219	4.84292	4.51367	4.32081	5.03035	4.68694	5.3959	4.52318	3.51679	5.08516	4.98094	4.52048	4.74621	3.63481	4.76937	4.80387	5.39837
HILIC_negative_237_2233a0_932	3.09963	4.43669	3.40334	3.24634	3.48499	4.29942	3.33524	3.32891	2.05005	3.61172	3.98043	4.62514	3.25169	3.32095	3.37064	5.26475
HILIC_negative_237_2237a0_72	3.33221	4.59643	3.24423	3.04366	3.70422	4.50833	3.22528	3.3387	2.47591	3.67217	4.03672	4.58381	3.11217	3.30023	3.31394	5.3349
HILIC_negative_237_9021a7_415	4.12434	5.08587	4.5198	4.39598	4.4993	4.67618	4.20329	4.36093	4.69943	4.84635	4.76243	4.52137	3.98727	4.67742	4.57095	4.87012
HILIC_negative_238_0357a1_571	3.39016	3.37364	2.76351	2.89799	3.32426	3.32891	3.30186	2.89071	3.61213	3.38887	3.74319	3.10285	3.29152	3.06791	3.70346	3.29286
HILIC_negative_238_0725a5_808	5.2266	5.06488	5.12264	5.24884	4.90003	5.28008	5.02671	4.77013	5.60509	5.31765	4.78886	5.27895	4.5057	5.33356	5.21237	5.21005
HILIC_negative_238_0725a5_647	4.86071	4.71048	4.7558	4.97764	4.71972	5.0057	4.70034	4.18707	5.12087	4.8138	4.616	4.77155	4.55541	4.838	4.67186	4.57284
HILIC_negative_238_0725a3_371	5.05698	5.15632	4.95142	4.95891	4.93638	5.3905	5.10361	4.95378	5.07627	5.48423	5.59459	5.23718	4.96103	5.48318	5.18444	5.26723
HILIC_negative_238_0726a1_247	4.85639	4.88662	4.65553	4.94329	4.12262	5.28058	4.88381	4.63968	4.91019	4.88704	4.99646	4.80636	3.94416	4.89493	5.15288	4.57399
HILIC_negative_238_0728a5_012	5.3071	5.21664	5.60335	5.24345	5.14664	5.39946	5.16049	5.15214	5.71566	5.66834	5.80655	5.49745	5.00254	5.61789	5.4259	5.24796
HILIC_negative_238_1087a1_604	5.07226	5.05053	5.07131	5.08535	4.96845	4.89919	4.78331	4.90386	5.38004	5.41016	5.34108	5.05031	3.69662	5.26329	4.88076	5.09552
HILIC_negative_238_9733a1_037	3.2205	4.05436	3.83552	3.11321	2.33188	2.24132	3.61698	4.74953	3.50669	3.32651	4.63719	3.54848	3.48404	2.8145	3.34897	4.29138
HILIC_negative_238_9972a6_383	3.34221	3.4802	3.47179	1.93988	3.28847	1.79841	3.40727	4.83527	3.34491	4.20793	4.52355	4.45311	4.34829	4.3254	4.29186	4.26679
HILIC_negative_239_0545a3_079	5.83467	5.63537	5.6246	5.49825	4.66887	5.86846	5.61555	5.50477	5.36862	5.51423	5.70265	5.82586	6.01253	5.8387	5.55228	5.59978
HILIC_negative_239_0564a1_983	5.84904	5.54142	5.76075	5.63224	5.47225	5.99845	5.71986	5.56065	5.84958	6.20461	6.0635	6.14334	5.55067	6.21838	5.66601	5.75542
HILIC_negative_239_0567a1_73	6.03618	6.00762	5.69564	5.58457	5.12405	6.10213	5.94909	5.97079	5.7411	6.18134	6.34563	6.14186	6.18692	6.10268	6.1719	5.85905
HILIC_negative_239_0567a1_131	5.11167	5.17117	4.95798	4.92397	4.49245	5.59756	5.07141	5.56984	5.83571	5.89391	5.81366	5.72501	5.83849	5.72701	5.46216	5.46317
HILIC_negative_239_0568a3_711	5.63994	5.51518	5.33427	5.33796	4.53057	6.00602	5.73157	5.45076	5.84765	6.01555	5.86177	5.93263	5.91393	5.93465	5.84573	5.62234
HILIC_negative_239_0578a5_228	4.97868	4.69057	4.78713	4.96447	4.45214	5.11239	4.88287	4.49749	4.76087	4.97337	5.10474	4.76596	4.70366	4.99328	4.63129	4.36698
HILIC_negative_239_0678a1_279	5.26353	5.37452	5.09619	4.92204	3.86496	5.4489	5.11324	5.39185	6.36041	6.37803	6.38995	5.94739	5.5823	6.0567	6.24591	5.78665
HILIC_negative_239_1291a2_026	3.77894	5.39647	5.36773	5.01954	5.0313	4.88503	4.28799	4.07189	4.81251	4.62202	4.00861	3.99444	3.77593	3.80536	3.89668	5.68701
HILIC_negative_239_1293a1_291	4.81076	4.98503	5.27477	5.00212	5.36875	4.83555	4.92221	4.86495	5.37667	5.13057	5.12551	5.06807	3.59145	5.2293	4.90435	4.79749
HILIC_negative_239_1295a1_064	5.64485	4.79474	4.92734	5.56593	5.70328	5.53486	4.74344	4.49758	5.64674	4.61888	4.99615	4.88374	4.31494	5.0139	5.24443	5.27776
HILIC_negative_239_1297a0_737	4.6322	4.55966	4.4153	4.4298	4.57391	4.50323	4.53963	4.20769	4.95481	4.54367	4.22128	4.31787	4.1398	4.37563	4.30065	4.26626
HILIC_negative_239_1299a0_997	5.53384	5.20485	4.2082	5.48981	5.59987	5.46421	4.75227	4.21978	5.69347	4.93114	4.99993	4.82299	3.77786	4.89523	5.09206	5.06696
HILIC_negative_239_9976a0_895	4.41228	5.23856	5.50872	4.5676	5.75973	5.00064	5.70654	4.83698	5.99133	5.37621	5.19064	4.9998	4.98977	5.09481	4.45648	4.61363
HILIC_negative_240_0339a2_064	3.45528	3.30313	3.95846	3.16073	4.42563	4.22821	3.43085	3.95217	3.44667	4.99991	5.82329	4.46765	3.60407	4.90652	4.05203	4.83955
HILIC_negative_240_0515a4_925	4.49075	4.02183	4.58766	4.76431	4.51886	4.51484	4.00373	3.88477	4.4986	4.39957	4.72122	4.03975	4.31012	4.09598	4.63497	3.91149
HILIC_negative_240_0886a1_168	5.38902	5.26608	5.0056	5.03088	4.84796	5.32293	5.13094	5.2843	5.49559	5.55677	5.38612	5.38832	5.19288	5.32959	5.09482	5.17258
HILIC_negative_240_0895a5_235	4.59888	4.37001	4.44139	4.55728	4.15767	4.77205	4.39415	4.69199	5.17609	4.8388	4.67521	4.75537	4.6581	4.89169	4.80141	4.39634
HILIC_negative_240_9747a1_167	5.06727	5.02931	5.05788	5.07676	5.0026	4.86984	4.9548	5.02725	4.9108	4.93828	4.94989	5.21511	4.16904	5.01828	5.06957	5.06853
HILIC_negative_240_9748a0_977	4.73074	4.59476	4.6582	4.60815	4.59701	4.49518	4.60916	4.94024	4.6322	4.64093	4.52145	4.70776	4.38587	4.69276	4.68737	4.81821
HILIC_negative_240_9748a0_798	4.09825	4.1421	4.18242	4.16444	4.0708	3.85015	4.13072	4.22218	4.0333	3.98915	3.82154	4.12354	3.78431	4.04295	4.05935	4.20042
HILIC_negative_241_0025a5_432	3.34118	3.12636	4.25465	3.52024	2.9056	4.38778	3.51826	4.1955	2.21185	2.73464	3.19804	2.73798	4.99514	4.63406	4.4609	2.59758
HILIC_negative_241_0026a7_711	4.21659	4.48227	4.2245	3.93631	4.24928	4.38279	4.29514	3.89301	4.29931	4.37949	4.27035	4.14071	4.13395	4.34672	4.90554	4.00335
HILIC_negative_241_0723a3_608	6.33466	6.2654	5.93008	5.64295	4.91936	6.35416	6.05536	5.96614	6.53727	6.62564	6.56259	6.27388	6.69489	6.61233	6.10187	6.17988
HILIC_negative_241_0829a1_871	4.99973	5.3935	4.88587	5.17816	5.47005	6.30892	5.38887	5.54076	6.15934	5.49821	5.84584	5.85151	5.75262	5.46768	5.56512	5.90384
HILIC_negative_241_0833a1_166	5.27963	5.32552	5.1654	5.25304	5.21045	5.21686	5.14901	5.48978	5.11969	5.30343	5.13254	5.3168	4.25412	5.22508	5.05972	5.21876
HILIC_negative_241_1087a1_986	5.65879	5.47822	5.77831	5.70783	5.51774	5.70197	5.31398	4.26743	5.44052	4.66817	5.66044	5.43953	5.24173	4.52512	4.38636	5.41269
HILIC_negative_241_1088a1_517	7.10725	6.98889	5.67019	7.05877	6.90005	7.16782	6.81295	5.79661	7.13292	6.95985	6.27501	6.70401	4.84491	6.53358	6.65094	6.75068
HILIC_negative_241_1201a4_382	5.8603	5.77579	5.39614	5.44967	5.12475	6.22805	5.55552	5.54094	5.83122	6.00251	5.72383	6.11333	5.98218	5.54168	6.28709	5.61444
HILIC_negative_241_124a3_324	5.01521	5.13039	5.03232	5.09763	5.11809	5.25809	5.25998	4.79853	5.82033	5.27216	4.76363	4.99288	4.03456	5.38945	4.91538	4.82939
HILIC_negative_241_1451a0_747	4.19138	4.31428	4.51616	4.43883	4.49987	4.55121	4.48916	4.34791	4.99769	4.72652	4.4192	4.5962	4.14413	4.69995	4.55407	4.44489
HILIC_negative_241_1455a1_236	4.83132	5.66287	5.66763	5.22518	5.35324	5.11503	5.52591	4.89998	5.2868	4.97786	5.0586	5.32822	3.25172	5.12753	5.25824	3.95713
HILIC_negative_241_8969a7_415	4.02749	4.94588	4.45529	1.94478	4.40042	4.59573	4.11678	4.25545	4.57583	4.72984	4.66772	4.31676	3.88022	4.56686	4.46351	4.81365
HILIC_negative_241_9447a5_925	3.78826	3.59113	3.79545	2.75413	3.80908	4.6242	3.71663	3.75742	4.70562	4.51017	4.32825	4.22607	2.82777	4.58375	4.10201	4.69072
HILIC_negative_241_9765a1_037	4.56005	4.48255	3.69173	4.44235	4.5477	4.53782	3.8252	4.58536	4.06698	4.18911	3.86927	3.93831	5.25262	4.23926	4.29246	4.88457
HILIC_negative_242_069a1_227	5.11229	4.99179	4.55772	4.47767	4.00021	5.18543	4.71314	4.71879	5.04236	5.15663	5.08329	4.95193	4.91201	5.02948	4.01764	4.81438
HILIC_negative_242_1767a1_036	4.19912	4.30895	4.18452	4.80519	5.0478	4.48995	4.5052	4.16675	4.75324	4.79786	4.34913	3.60264	4.26665	4.79379	4.83237	4.65412
HILIC_negative_242_1771a0_737	4.00066	4.16257	3.97578	4.29822	4.56168	4.26241	4.21665	3.93933	4.43468	4.59998	3.96838	3.94858	4.21124	4.48527	4.38141	4.36035
HILIC_negative_242_9781a7_687	4.56169	4.25403	4.12553	2.33761	4.80189	4.30113	4.36251	3.68535	2.48994	3.71215	3.98	3.90986	3.78651	4.27289	4.36852	4.17861
HILIC_negative_242_9973a4_573	2.77465	3.3766	5.14313	4.8729	4.69588	3.02018	2.2557	2.49413	2.5502	2.68619	3.86624	4.51102	2.87465	2.58513	2.81435	4.91782
HILIC_negative_243_0185a6_792	4.6118	3.96019	5.19208	4.09896	4.29378	4.79458	4.60175	4.87119	5.2545	4.48508	4.76247	5.01264	4.74633	4.47844	5.16189	4.43691
HILIC_negative_243_0516a5_227	4.92368	4.66299	4.44127	4.82606	4.71707	4.93632	4.95452	4.40486	5.28581	5.18328	5.02593	5.16217	4.99565	5.58057	5.15236	4.98953
HILIC_negative_243_0632a3_495	4.80735	5.20205	4.91846	5.73063	5.43811	6.09528	5.70919	5.72738	5.8424	5.51092	6.23407	6.27677	6.41191	5.95954	6.08816	5.80355
HILIC_negative_243_0882a5_629	5.42502	5.13465	4.79462	4.84131	4.0624	5.53324	5.00167	5.21946	5.65393	5.51699	5.35519	5.00339	5.62796	5.50881	4.51878	4.93877
HILIC_negative_243_0883a5_041	5.4733	5.09762	4.82404	4.84897	4.46084	5.45298	5.23043	4.95153	5.69035	5.7017	5.14539	5.40568	4.83991	5.54383	4.95809	5.30008
HILIC_negative_243_0985a7_689	5.08019	5.29137	5.62224	4.82372	5.1285	4.9853	4.96838	4.97016	4.28521	5.12271	5.43903	5.49185	5.01281	5.03283	5.28647	4.98081
HILIC_negative_243_1242a2_124	6.10414	5.36063	5.4778	6.75193	6.60909	6.18554	6.44543	5.5843	5.74736	6.67984	6.04323	6.45305	4.47193	6.47113	6.47514	5.62783
HILIC_negative_243_1244a1_807	4.8858	5.62238	5.27353	5.35694	5.09614	4.90423	5.14851	5.27221	4.73427	4.80737	5.52655	4.80267	5.06997	4.90865	4.87921	5.21734
HILIC_negative_243_1247a1_182	5.97329	5.7059	6.37905	5.79905	5.69516	6.33898	5.8057	5.63633	6.31608	5.91247	5.49672	5.65898	5.04536	5.77077	5.79115	5.5645
HILIC_negative_243_1356a3_265	4.94253	5.17821	4.5496	4.30316	4.09506	5.16898	4.32948	5.85414	5.55815	5.10585	5.59715	4.7167	5.41695	5.41391	5.12947	4.71055
HILIC_negative_243_1357a2_901	4.8631	4.91359	5.15688	5.20619	5.1244	4.92089	5.27195	4.78851	5.22381	4.93429	4.94625	5.03691	4.93119	5.12123	5.36027	5.06098
HILIC_negative_243_1608a1_015	5.00726	4.67928	4.58298	5.19488	5.03705	5.26185	4.41412	4.63839	5.55432	4.91703	5.13125	4.95361	4.11559	5.00132	4.95311	5.03794
HILIC_negative_243_1609a0_744	4.22682	4.25671	4.20567	4.48637	4.34079	4.69175	4.19374	3.79115	4.87156	4.65446	4.22812	4.40579	3.74371	4.3523	4.31846	4.38627
HILIC_negative_243_1721a4_904	4.49828	5.49673	5.43472	5.23957	4.92249	5.43393	5.05866	4.91148	5.62605	5.02202	5.95656	5.26331	5.85558	4.77862	5.05231	5.15297
HILIC_negative_244_0617a1_138	4.08938	4.24428	3.99809	3.73815	4.14825	4.42243	4.19391	4.11103	3.82616	4.05886	4.13578	4.24427	4.49814	3.851	4.48256	4.18273
HILIC_negative_244_0945a7_291	5.0664	3.39398	3.46252	5.67767	3.62047	4.52219	4.30961	4.19501	5.52056	4.92506	4.83147	6.14007	4.46557	5.36662	4.41588	4.64358
HILIC_negative_244_0946a7_102	4.91109	3.26548	3.10515	5.46422	3.66346	4.4012	4.27745	3.43889	5.15647	4.68357	4.47005	5.75515	4.02559	4.96845	4.19694	4.94326
HILIC_negative_244_0947a6_739	4.74997	3.64072	3.11626	4.96245	4.33478	4.98467	4.48238	4.13608	5.59241	4.57462	4.68366	6.09754	4.18861	5.21974	4.13228	5.02072
HILIC_negative_244_1195a5_345	4.86496	4.10318	4.68244	5.99445	5.35374	5.24909	5.62174	4.50552	6.14207	5.9813	5.23336	4.36008	4.59878	5.73167	5.36031	5.62291
HILIC_negative_244_1199a5_248	4.52168	4.25049	4.57577	6.08625	4.12423	4.29392	5.2273	4.07119	6.4176	6.28645	5.56674	4.5979	4.16575	6.19287	5.84317	6.10909
HILIC_negative_244_1308a6_583	5.00731	5.38434	5.54583	4.88097	5.09866	5.25237	5.10417	4.39857	4.96199	4.17927	5.41334	5.39138	5.29418	5.08898	5.03193	5.10253
HILIC_negative_244_1311a6_738	3.65272	4.09983	4.3614	5.29397	4.62147	4.822	4.47865	4.03396	4.90781	3.80782	5.14232	4.72726	5.19788	4.61817	4.45631	4.3564
HILIC_negative_244_1678a8_3	2.55424	4.96638	4.87147	4.58296	3.92141	3.81888	3.9012	3.68221	3.58805	3.58285	4.07702	3.88134	4.17616	3.62563	3.57644	3.97155
HILIC_negative_245_0048a1_54	3.4112	6.35914	5.63318	4.69301	4.51303	4.7961	5.44533	6.88544	3.77666	3.48851	6.44089	5.20882	6.85613	3.61165	3.45674	5.84906
HILIC_negative_245_0438a6_488	4.35262	4.82239	4.68052	4.85441	5.13321	4.80519	5.03804	4.39614	4.62204	5.41904	4.81809	4.58171	4.36304	5.11492	5.04683	5.32113
HILIC_negative_245_0626a4_995	4.69339	4.39354	4.78428	4.75355	4.40902	4.99448	4.70638	4.63949	5.43147	5.34356	5.41666	5.20334	4.51626	4.95551	4.95032	5.09031
HILIC_negative_245_0672a7_325	4.87811	4.55571	4.92182	4.64101	4.22325	4.90159	4.60561	4.22671	5.11642	4.81869	4.7855	4.93817	4.7636	5.13035	4.90675	4.77438
HILIC_negative_245_0675a5_237	5.12355	4.75194	4.74059	4.78939	4.67476	5.04702	4.98434	4.76805	5.25476	5.1414	5.13892	4.88567	4.99975	5.1018	4.87048	5.09074
HILIC_negative_245_1149a6_776	4.77646	5.40248	5.36145	5.3427	5.45795	5.31003	5.19734	4.83569	5.40433	4.47129	6.15471	5.28339	5.80072	5.66826	4.5634	5.10091
HILIC_negative_245_1153a5_033	4.81516	4.82747	5.18104	4.77274	3.78842	5.27275	4.69506	4.98818	4.87934	5.33911	5.04217	5.19171	5.06871	5.11893	5.09134	4.77199
HILIC_negative_245_14a1_626	5.64938	5.83228	5.19551	6.33495	6.19919	6.04217	5.15166	4.45574	5.8077	5.57745	5.81879	5.00757	5.00833	4.40305	4.70922	5.63601
HILIC_negative_245_1401a1_492	6.00074	5.71757	6.51012	5.9698	6.16959	6.5663	6.18002	5.32715	5.79016	6.6903	5.58098	5.97621	3.93418	5.99608	5.85392	5.63961
HILIC_negative_245_9093a3_923	4.47539	4.53489	2.97918	4.1827	4.55618	4.35459	4.08088	3.76749	3.59445	3.96518	4.16169	3.90407	4.30373	4.48306	4.33778	4.34686
HILIC_negative_246_0083a1_01	3.17986	2.62835	2.52436	2.6642	3.49254	4.53299	3.3005	4.46404	3.33205	2.21912	4.4004	3.30627	4.76194	4.03693	4.52254	3.71757
HILIC_negative_246_0411a3_442	2.74548	2.9981	3.49003	3.71083	3.69456	3.35297	3.0802	3.55125	3.46688	3.61022	3.79356	3.70336	2.79573	3.79669	3.51663	3.74522
HILIC_negative_246_0414a3_103	3.34498	3.48987	4.34119	3.10828	3.67031	4.31526	3.56039	3.627	3.46402	3.57515	3.27337	3.54197	3.52773	3.5453	2.96905	3.75602
HILIC_negative_246_0624a6_725	4.59911	4.52463	5.41457	4.98394	4.42676	4.97649	4.68944	4.18184	5.21598	4.00651	4.42972	4.73099	4.54827	4.65577	4.63469	4.49371
HILIC_negative_246_0984a6_559	4.80757	4.5226	4.68657	4.00154	4.29417	5.08281	4.58869	4.28633	5.02301	4.24936	4.52916	4.73672	4.49754	4.86667	4.77719	4.50159
HILIC_negative_246_1099a7_69	4.54604	4.49631	4.55854	4.75837	4.20623	4.65445	4.6231	4.12567	4.98639	4.66758	4.73549	4.64738	4.90805	4.79731	4.49709	4.73045
HILIC_negative_246_1099a8_011	4.19779	4.59801	4.51041	4.72601	4.2298	4.54379	4.29168	4.16489	4.6543	4.37672	5.31861	4.56909	4.65929	4.56472	4.2504	4.56617
HILIC_negative_246_1164a0_754	3.97576	4.47431	3.85708	4.5615	4.59176	4.21706	4.38564	3.78136	4.37081	4.48625	4.15191	3.85665	4.28533	4.56519	4.37008	4.25955
HILIC_negative_246_1352a5_838	4.66876	3.82449	4.25099	3.97027	2.92251	3.8202	3.79038	3.65872	3.23764	3.14635	4.35553	4.63405	4.37108	4.85553	4.4363	2.73987
HILIC_negative_246_9918a0_745	4.0911	4.7389	4.7377	4.00282	4.49965	4.23698	4.13348	4.56266	3.98581	3.85498	3.91985	4.17626	4.24846	4.09024	3.69618	4.98904
HILIC_negative_246_9924a0_666	4.35135	4.94375	4.96541	3.94944	4.62811	4.4891	4.1633	4.87251	4.06591	3.94388	4.00621	4.55609	4.44351	4.39778	3.83563	4.88658
HILIC_negative_246_9926a2_748	2.5317	2.80553	4.36455	3.61084	2.55589	3.12476	2.82174	3.67699	2.92804	2.52684	4.76319	2.55018	4.81695	2.17992	2.78245	4.36938
HILIC_negative_247_0397a5_244	4.70561	4.23882	4.18947	4.09927	3.75648	5.38224	4.14077	4.128	4.37426	3.41148	3.40935	3.38029	5.50025	4.70083	5.86656	3.40707
HILIC_negative_247_094a8_203	4.66539	5.4164	5.65732	5.42474	4.90717	5.11373	4.99559	4.95674	5.35319	5.22192	5.60915	5.46104	4.86391	5.32662	5.26054	5.25322
HILIC_negative_247_0942a8_071	4.96984	5.27823	5.52774	5.44824	4.96915	5.58384	5.5538	5.18721	5.79361	5.309	5.37097	5.48344	5.2004	5.98143	5.14157	5.82228
HILIC_negative_247_119a3_173	5.24511	5.03159	5.31309	5.25692	5.11116	5.07183	5.14819	4.55763	5.4164	5.0812	5.13746	4.83619	4.55188	5.15901	4.63522	5.05729
HILIC_negative_247_1196a5_223	4.53421	4.97606	6.08858	5.35615	5.23242	5.33197	5.17887	4.87998	5.25832	5.30398	5.04695	4.98827	4.76248	5.37139	5.32418	5.13322
HILIC_negative_248_0544a6_359	5.04059	5.50378	5.56542	5.37168	5.37318	5.3433	5.321	4.94677	5.63418	5.44201	5.37737	5.63903	5.20664	5.39501	5.70409	5.35973
HILIC_negative_248_0969a4_579	5.56021	5.43753	5.49414	5.12923	4.41174	5.45882	5.35355	5.31662	5.73868	5.72554	5.61417	5.65863	5.79728	5.56004	5.11162	5.43062
HILIC_negative_248_1298a0_745	3.50542	4.31357	3.73312	4.02539	4.09864	4.17848	4.02052	3.40286	5.0499	4.46732	3.98819	4.31034	3.68827	4.38195	4.49762	3.96271
HILIC_negative_248_1302a1_319	4.27944	4.26588	4.27564	5.01965	4.8981	4.72294	4.69751	3.52253	5.50068	4.91168	4.68325	4.84066	3.17848	5.02479	5.16301	4.45736
HILIC_negative_248_9211a0_679	4.51192	4.47123	4.44279	4.44843	4.47599	4.40189	4.37942	4.50719	4.54145	4.59293	4.47674	4.48831	4.50908	4.48387	4.4327	4.50593
HILIC_negative_248_9607a6_375	5.52844	5.58349	5.55728	5.53498	5.5508	5.5612	5.5116	5.83813	5.86951	5.59267	5.54465	5.74345	5.44435	5.53803	5.49829	5.5974
HILIC_negative_249_0078a1_03	2.83777	4.64059	4.36031	2.62465	3.23148	2.5108	4.34053	4.42019	3.34361	2.49873	4.38554	3.51299	4.64975	2.95245	3.05421	4.26765
HILIC_negative_249_057a6_768	4.93243	5.00392	5.18898	5.21896	4.73675	5.42199	5.21819	4.95217	5.60401	4.3354	5.1377	5.21132	5.28047	5.30095	5.25346	4.89608
HILIC_negative_249_0621a7_708	5.48749	5.15205	5.05867	4.77062	4.79949	5.42147	5.07802	4.67341	5.38135	5.31485	4.9945	5.16537	4.89884	5.16974	5.04207	5.26164
HILIC_negative_249_0805a1_11	5.28409	5.36439	4.95191	4.98424	5.12117	5.62349	5.21367	5.51574	5.63114	5.78263	5.59108	5.57978	5.86579	5.7725	5.63807	5.09719
HILIC_negative_249_1527a0_729	4.14934	4.31746	4.60097	4.32085	4.33564	4.28891	4.35856	4.37122	4.38226	4.45371	4.48385	4.45856	4.31743	4.40092	4.35489	4.4104
HILIC_negative_250_0725a4_515	5.11342	4.82497	4.67639	4.66673	3.18293	5.20899	4.80504	4.75226	5.32029	5.33433	5.27985	5.14276	5.35106	5.32956	4.97684	5.04291
HILIC_negative_250_0726a2_792	5.11233	5.2206	5.27515	5.00335	4.56958	5.16473	5.04775	5.03047	5.47309	5.45229	5.39871	5.31222	5.47277	5.49042	5.34276	5.24477
HILIC_negative_250_0945a7_708	4.66728	4.54758	4.51034	4.37226	4.47319	4.31803	4.32737	4.19689	4.73838	4.54785	4.42071	4.30567	4.3674	4.88726	4.37807	4.62343
HILIC_negative_250_1089a1_48	3.92088	4.91072	4.89626	4.30874	4.09319	4.15203	4.12748	4.7632	4.02994	4.63707	5.02686	4.2478	3.9628	4.14642	4.59329	4.52668
HILIC_negative_250_1089a1_301	4.15547	4.03676	3.97908	4.36209	4.41976	4.49542	4.09853	3.77126	4.75364	4.5997	4.38967	4.29586	3.01991	4.24699	4.20569	4.40023
HILIC_negative_250_1091a0_755	4.00556	3.85417	3.78248	3.72748	3.87408	4.17383	3.896	3.93816	4.4149	4.33978	4.6503	4.17402	4.23213	4.3075	4.20515	4.20388
HILIC_negative_250_9653a1_15	3.65934	3.88036	3.84447	4.37237	3.78648	3.14808	3.746	3.89391	3.25658	2.43886	3.27504	4.09634	3.45722	3.40409	3.80146	3.12514
HILIC_negative_251_0566a1_265	5.65765	5.46165	5.57455	5.6035	5.96624	5.75102	5.58507	5.33716	5.50684	5.87372	5.83935	5.74846	5.54647	5.99455	5.62624	5.60832
HILIC_negative_251_0683a4_116	3.96156	4.04882	3.67931	3.89869	3.72842	3.68852	3.34807	4.09981	3.89793	4.06405	4.19369	3.86465	5.73267	4.04644	3.74261	4.03886
HILIC_negative_251_0793a3_768	5.04188	5.41089	5.01761	5.05995	5.45751	5.63756	5.99146	5.13481	5.23046	4.77303	5.62941	5.55724	5.58188	5.68545	5.77723	3.43039
HILIC_negative_251_0954a1_062	5.53035	4.78019	5.33284	5.26787	5.3144	5.64688	5.22948	5.41556	5.64668	5.61424	5.60297	5.42637	5.47754	5.51438	5.35645	5.50185
HILIC_negative_251_0956a0_749	5.09014	4.88178	5.08859	4.88494	4.72754	5.2026	5.0671	4.91608	5.35353	5.42447	5.24669	5.22907	5.22375	5.39731	5.01797	5.21461
HILIC_negative_251_115a8_275	4.27777	4.1384	4.75197	4.39743	4.16376	3.82636	4.37346	4.26813	3.91762	4.29616	5.06601	4.40564	4.60726	4.18915	4.17769	3.92819
HILIC_negative_251_1294a1_089	4.67851	5.37339	5.23947	5.39452	5.40412	5.44054	5.49875	4.28742	5.67441	5.04079	5.15391	5.39103	4.15033	5.46729	5.24645	5.38496
HILIC_negative_251_1329a0_74	4.31833	4.7171	4.72958	4.80309	4.76963	5.02742	4.92387	4.12667	5.1003	4.82192	5.1804	4.76735	4.17089	4.88211	4.63599	4.75348
HILIC_negative_251_1404a5_454	3.35462	3.17972	3.53465	3.22505	2.83251	3.85492	3.16407	3.27635	3.94518	3.50392	4.54069	3.63797	5.11303	3.88987	3.39888	3.17328
HILIC_negative_251_9773a4_05	4.07468	4.23534	3.95489	4.10251	4.19955	3.94165	4.1564	4.20492	3.7118	4.34667	4.18848	3.85661	4.18506	4.27255	4.04945	3.91533
HILIC_negative_252_0187a7_865	5.4131	3.76157	4.78621	2.98809	3.69893	4.94967	3.98204	3.96189	3.80961	4.78232	5.15006	4.96692	3.29686	4.53784	3.43444	4.77213
HILIC_negative_252_0521a5_781	3.38207	3.28128	3.02951	3.37968	3.61688	3.63288	3.32442	3.35154	3.63752	4.01768	3.76113	4.18776	3.8117	3.90271	3.61031	3.87356
HILIC_negative_252_0689a3_165	2.92516	3.32139	3.35886	3.37431	3.38369	3.33087	2.93869	3.21286	3.92388	4.22848	3.84803	3.20353	4.03496	3.84661	3.25767	3.36958
HILIC_negative_252_0998a6_044	5.35245	5.21758	5.5668	5.96183	5.27331	5.23207	4.69453	4.88126	6.47461	5.55631	5.79845	5.77517	5.04014	6.14987	4.99555	5.88451
HILIC_negative_252_109a6_396	3.91392	4.06896	3.97825	4.42209	4.08472	4.22514	4.14195	2.75641	4.87269	4.58347	3.96337	4.40196	3.03069	4.82425	4.72036	3.79484
HILIC_negative_252_8793a0_74	3.85032	2.77581	3.72782	4.55511	4.0693	3.55783	3.92632	3.11461	4.22105	4.42571	4.46276	4.20583	3.67818	4.92446	4.43818	4.64317
HILIC_negative_253_0509a1_033	3.54014	4.6024	4.23461	4.98457	4.68421	3.54962	4.4657	4.14739	3.61683	3.74404	3.82601	4.79099	3.6409	3.85483	5.03432	3.73766
HILIC_negative_253_072a1_049	5.3572	4.836	4.74593	4.87439	4.29387	5.67897	4.94469	4.90426	5.22377	5.36252	5.26311	4.90217	5.27941	5.29525	5.22794	5.08493
HILIC_negative_253_072a2_954	6.10994	6.131	5.82831	5.75709	5.12483	6.15218	5.91898	5.31741	6.2152	5.11389	5.61976	6.09403	5.90152	6.3418	5.45872	5.62373
HILIC_negative_253_0724a1_309	5.73375	5.61651	5.45176	5.39615	4.61901	6.03932	5.54047	5.50798	5.63622	5.75102	5.27255	5.88239	4.26334	5.29038	5.73093	5.45582
HILIC_negative_253_0725a1_673	5.85911	5.79132	5.54555	5.43595	4.84727	5.97858	5.68881	5.50555	6.06749	6.10684	5.98067	5.89685	5.91986	5.68687	5.61325	5.41054
HILIC_negative_253_0725a1_867	6.07738	6.02279	5.74902	5.33942	4.49279	5.85624	5.85021	5.56687	5.99148	6.18317	6.01417	6.03247	5.7615	6.12494	5.61554	5.80166
HILIC_negative_253_0936a6_277	4.16225	4.30105	3.99007	5.82383	4.18238	4.10263	4.30536	3.99741	4.35115	4.52529	4.28063	4.49034	3.83455	4.43284	4.23565	4.32836
HILIC_negative_253_1204a6_019	2.95062	5.26579	4.63426	3.81797	4.9766	3.90564	4.42516	4.74476	4.22313	4.46811	5.45112	5.0914	5.03286	5.57257	4.63964	4.13885
HILIC_negative_253_1555a0_739	2.96154	4.50651	4.57431	4.55145	4.55912	2.95412	4.52077	4.37836	4.70232	3.15681	4.6189	4.52296	4.27731	4.56909	2.77629	4.64718
HILIC_negative_253_8259a5_276	4.7874	4.71075	4.61429	4.45499	4.8516	4.57533	4.79502	4.53208	4.48092	4.7984	5.31612	4.48911	4.49778	4.66366	4.86332	4.59731
HILIC_negative_254_0669a5_249	4.75197	4.58844	4.68188	4.70984	4.3844	4.91196	4.62885	5.95361	6.83639	6.70439	6.6975	6.39811	6.62457	6.70355	6.07273	6.22005
HILIC_negative_254_0675a5_321	6.08465	5.80859	6.08503	4.36056	5.38437	6.18935	5.71591	5.8171	6.65904	6.50852	6.48429	6.14491	6.35597	6.43165	5.80383	6.00975
HILIC_negative_254_0677a2_738	5.63591	5.48465	5.86458	5.35009	5.48987	5.59445	5.47419	5.43321	5.70025	6.00835	6.21925	5.92695	6.1413	6.15563	5.60984	6.12066
HILIC_negative_254_0678a5_803	4.99346	4.90724	5.266	4.13664	4.49705	5.25891	4.65135	4.70104	5.5289	5.2091	4.95142	5.15327	5.04283	5.33144	4.99522	5.1036
HILIC_negative_254_0679a2_552	5.98556	5.74597	6.02659	5.56477	5.69862	5.98446	5.68981	5.5963	5.93053	6.22285	6.25072	6.10714	6.06501	6.08041	5.57913	5.08107
HILIC_negative_254_0708a5_037	5.20684	5.31581	6.30635	5.29335	4.94911	5.17195	5.37454	5.56778	6.04868	5.04551	5.65211	5.41978	5.01976	5.47599	4.89889	6.46902
HILIC_negative_254_0807a3_093	5.52325	5.92135	6.05164	5.79109	5.86016	5.65197	5.87373	5.20035	5.45646	5.5963	5.75562	5.7758	5.65189	5.97537	5.73751	6.04977
HILIC_negative_254_1039a0_76	4.69797	4.45729	4.34861	4.41073	3.54905	4.85124	4.48734	4.61363	4.96169	4.92527	4.92121	4.8861	4.75719	4.75224	4.39274	4.48634
HILIC_negative_254_104a3_383	5.05585	5.96974	5.74678	5.81834	6.47056	5.17752	5.60303	5.62365	5.24653	5.37921	6.24479	5.81489	5.69951	5.87013	5.54374	5.33109
HILIC_negative_255_0417a1_304	5.03244	5.26604	5.24861	3.91391	3.97495	4.97474	5.20095	4.68325	5.28864	4.54041	5.7657	4.91841	5.40978	5.72623	5.38542	4.95713
HILIC_negative_255_042a0_938	5.02728	3.88846	4.86611	4.11688	3.10111	5.19662	3.83442	4.96137	3.88374	4.13952	5.6148	4.30365	5.75168	3.89026	3.78626	3.81214
HILIC_negative_255_0877a2_424	5.92994	5.78266	5.48668	5.40375	4.56264	6.03895	5.71403	4.55668	5.79344	6.02711	5.83813	5.93542	6.03781	5.96944	5.4913	5.71735
HILIC_negative_255_0879a2_021	5.47226	5.46156	5.31103	4.71741	4.40736	5.8273	5.27632	5.07422	5.7474	5.93069	5.45445	5.7585	4.62967	5.78943	4.99416	5.18696
HILIC_negative_255_088a3_299	5.74187	5.64967	5.39219	5.29549	4.38068	5.98083	5.63015	5.88494	6.50788	6.52968	6.4648	5.93162	6.28824	6.48402	5.89624	6.27329
HILIC_negative_255_088a2_854	5.87235	5.88245	5.5707	5.34645	4.8848	5.81917	5.65492	5.27353	6.08875	6.11591	6.03527	5.77596	6.31543	6.12207	5.09013	5.85379
HILIC_negative_255_0881a4_884	5.17581	4.96914	4.87124	4.84776	4.01507	5.39875	4.99413	4.86126	5.5461	5.53858	5.40909	5.30629	5.30979	5.42959	5.02756	5.06192
HILIC_negative_255_0967a6_405	4.43798	4.76026	4.91103	3.84353	4.47316	4.55772	4.61136	4.51401	4.72987	4.48545	5.03732	4.9975	4.94033	4.73509	4.71104	4.66011
HILIC_negative_255_1239a3_171	4.01278	4.33431	5.08448	4.73018	4.18159	4.16793	4.39174	3.87296	3.52945	3.06511	4.4754	3.56351	4.11569	3.09141	4.38131	3.9776
HILIC_negative_255_1244a2_415	4.7044	5.40735	6.1153	4.93866	4.63437	4.7445	5.51683	5.1903	5.39514	4.80179	5.49756	6.16569	5.26998	6.22137	5.18617	4.86888
HILIC_negative_255_1456a0_744	4.33302	4.68474	4.48416	4.66796	4.63161	4.91144	4.61872	4.42536	4.78789	4.74785	4.73079	4.91739	4.43317	4.67788	4.63311	4.89826
HILIC_negative_255_77a0_745	3.35958	3.64671	3.46659	3.87478	3.83743	3.63143	3.87644	3.75513	3.58006	3.78382	3.37892	3.79911	3.79561	3.56215	3.95251	3.62612
HILIC_negative_255_8219a7_501	2.43653	4.87731	3.86267	4.49924	5.2635	4.90203	5.2037	4.81999	4.50179	5.06183	4.42003	4.29355	4.66261	4.97884	4.74194	5.33588
HILIC_negative_255_8221a4_893	6.80909	5.85618	6.64853	6.14918	5.90951	5.78405	5.91042	5.89602	5.32885	6.3502	6.62325	5.79869	6.00453	5.85356	5.96258	6.19028
HILIC_negative_255_8222a5_721	4.23029	3.45928	3.4763	3.84178	3.29463	4.18073	3.2935	5.13996	4.09918	3.53452	3.79371	3.51988	4.93828	3.60435	3.03706	3.38787
HILIC_negative_255_8225a5_39	5.56676	5.90067	5.58918	5.85169	5.7649	5.86185	5.51398	5.65876	5.63221	5.78547	6.09679	5.55426	5.71477	5.7055	5.69004	5.60557
HILIC_negative_256_0597a6_012	6.55855	6.33093	6.65839	6.19053	6.31629	6.76953	6.37175	6.80839	7.08004	6.25741	6.93838	6.50384	7.01225	7.20036	7.21213	6.46973
HILIC_negative_256_0598a6_146	6.62062	6.62101	6.00442	6.32874	6.60664	6.10321	6.67831	6.07829	6.52545	6.31378	6.43497	5.9029	6.57233	6.43736	6.53834	5.69612
HILIC_negative_256_0599a6_295	4.85686	4.95475	4.90698	4.33667	4.94928	4.95194	4.91137	5.29165	5.81564	4.70583	4.83251	5.33088	6.25045	4.87839	5.02119	4.73119
HILIC_negative_256_06a5_809	6.87259	7.02766	6.91588	6.47187	7.04844	6.92092	7.03957	7.10556	7.51141	7.32023	7.23315	6.93608	7.38067	7.33756	7.42292	6.90742
HILIC_negative_256_06a5_665	4.97654	5.34643	5.11764	4.80412	5.31035	5.07409	4.93584	6.74716	7.17639	5.39453	5.64446	5.13798	7.08416	5.86142	5.67783	5.14343
HILIC_negative_256_0781a3_093	5.05457	5.37007	5.56292	5.2949	5.41092	5.1192	5.30136	4.71429	5.21746	5.02626	5.19119	5.22586	5.11271	5.37481	5.25917	5.57123
HILIC_negative_256_0938a6_789	4.19294	4.77294	4.82869	5.3202	4.71809	5.19477	4.70188	4.7137	5.08888	4.26036	4.60105	4.961	5.3541	5.45005	4.73429	4.72538
HILIC_negative_257_0571a1_772	5.37561	5.25247	4.23638	3.54155	3.87025	4.7787	4.77783	4.46242	6.2673	4.93609	5.13743	4.41277	5.08213	5.24135	4.60626	5.4537
HILIC_negative_257_0673a1_078	5.13328	5.33672	5.05524	4.87453	4.21191	5.56795	4.78981	5.02546	5.60394	5.4451	5.4482	5.3706	5.45557	5.59354	5.44147	5.40985
HILIC_negative_257_0674a4_787	5.71133	5.62676	5.39902	5.29984	4.93854	5.89354	5.49248	5.53062	6.06547	6.08451	6.05108	5.8244	6.14129	6.08412	5.65175	5.69475
HILIC_negative_257_0675a1_312	5.59571	5.57803	5.37105	5.28295	4.92875	5.77598	5.50716	5.29924	5.63719	5.87999	5.54316	5.62607	4.249	5.83898	5.34893	5.2667
HILIC_negative_257_0676a1_949	5.68606	5.71876	5.55912	5.52	5.55542	5.99215	5.62068	5.13577	5.42939	5.65057	5.2435	5.71808	4.98678	5.5182	5.53045	5.53393
HILIC_negative_257_0709a5_228	5.30376	5.14521	5.15194	4.9627	4.3527	5.60795	5.12058	4.97365	5.61423	5.58713	5.44388	5.37865	5.45588	5.50075	5.1321	5.31296
HILIC_negative_257_0823a0_744	4.04048	4.18373	4.49767	4.98981	4.59719	4.69665	4.43631	4.22711	4.61557	4.77062	4.66305	5.05601	4.74001	4.67612	4.70805	5.00207
HILIC_negative_257_114a5_362	4.4077	4.57346	4.68615	4.28511	4.45064	5.04464	4.53715	4.66668	4.99107	4.92388	4.76581	4.57127	4.54016	4.25673	4.73323	4.37348
HILIC_negative_257_1302a1_265	4.54317	5.16655	4.73667	4.63294	5.11628	5.07526	4.89823	3.94607	5.51506	5.12428	4.70007	5.01114	4.42417	4.79064	4.79186	4.87142
HILIC_negative_257_1302a3_926	4.47928	4.50678	4.10573	4.39191	4.85851	4.89636	4.78432	2.99051	5.53823	4.83836	4.22451	4.95323	4.46135	4.43524	4.95774	4.50183
HILIC_negative_257_1668a1_153	4.67998	4.13282	4.11486	5.14077	5.45924	5.20588	5.31076	3.506	5.70259	4.76522	4.54331	5.04331	4.01446	5.26416	5.12757	4.81658
HILIC_negative_257_1765a1_003	4.88449	5.73175	4.82366	5.96763	5.56352	6.1399	4.96423	5.44063	5.83748	6.25963	5.86956	5.88287	4.70345	5.12266	5.19718	5.5681
HILIC_negative_257_1767a0_746	4.38007	4.99884	4.41129	5.15289	5.03002	5.44088	4.90984	4.62196	5.45419	5.71099	5.06082	5.24658	4.41997	5.01908	4.78595	5.09465
HILIC_negative_257_8189a4_006	5.23322	4.54996	3.64407	5.10321	5.20004	5.10732	5.06483	4.61875	4.42965	4.55063	4.61354	4.44869	5.16526	4.61418	4.71352	5.33588
HILIC_negative_257_8192a5_72	4.17167	3.40354	3.42187	3.77572	3.25586	4.10365	3.24273	5.14232	4.1933	3.62133	3.58943	3.51097	4.95844	3.49484	2.86325	3.45221
HILIC_negative_257_8195a5_391	5.70928	5.92965	5.69271	5.93232	5.94221	5.97968	5.65232	5.84084	5.83258	5.97498	6.2516	5.71249	5.85889	5.81022	5.82781	5.69988
HILIC_negative_258_0488a2_993	3.95179	5.32066	5.27322	4.77928	4.79643	5.3186	5.30134	5.37354	3.51003	5.38473	5.2554	5.338	5.28439	5.08359	5.25064	3.01929
HILIC_negative_258_0524a5_322	4.55171	4.76211	4.85141	3.42562	4.73971	4.79527	4.11431	5.14463	6.22051	5.36769	5.54988	5.39213	4.91778	5.47458	5.11879	5.15086
HILIC_negative_258_0525a5_391	4.39754	3.01231	4.69207	5.27228	4.58163	4.65131	3.96013	5.25994	6.44533	4.80542	5.6944	5.42674	4.81947	5.41897	5.01776	4.98626
HILIC_negative_258_0547a1_168	4.96823	4.19796	4.11034	4.73647	5.18663	4.63064	5.39167	5.09321	4.69712	4.91099	4.34653	4.7622	3.18461	4.47644	3.94154	4.9328
HILIC_negative_258_057a5_663	4.41634	4.76648	4.54889	4.27761	4.6635	4.56978	4.23865	5.17073	6.63288	4.85144	5.08685	4.55415	6.47222	5.2352	4.84598	4.4723
HILIC_negative_258_0572a6_295	4.76126	4.74283	4.72623	4.16581	4.83359	4.76348	4.77015	4.13937	4.43759	4.24266	5.48396	4.71331	5.5945	5.61806	5.65649	3.61178
HILIC_negative_258_0574a6_164	6.12426	6.07331	5.50766	5.84508	6.09204	5.61891	6.18869	5.51874	6.00243	5.79617	5.91634	5.41814	6.05264	5.96383	6.0664	5.18755
HILIC_negative_258_1468a6_524	4.34465	4.49852	4.94461	5.13643	4.38715	5.05398	4.60413	4.30147	4.7595	3.62227	5.52958	4.92824	5.45447	4.67412	4.47842	4.73206
HILIC_negative_258_9922a1_334	3.70369	4.12196	4.61889	3.6059	3.65909	4.01509	3.29018	6.8214	3.29765	4.10086	4.83601	4.70586	7.74385	4.46818	3.80421	4.86281
HILIC_negative_258_9923a0_874	2.77099	3.60212	4.81191	2.91989	3.23509	2.35875	2.75987	5.28778	2.81471	2.46545	4.16148	3.41692	4.16724	3.55684	2.81073	4.95865
HILIC_negative_259_0621a0_763	4.69625	4.75604	4.59278	4.59881	3.90569	5.04015	4.70482	4.68992	5.05074	5.15892	5.14856	5.05615	5.47948	5.14553	4.82976	4.87442
HILIC_negative_259_0622a1_128	5.52638	5.38857	4.99069	5.41959	4.72412	5.98322	5.57859	5.3071	5.45471	5.8831	5.91363	5.73182	6.18824	5.74548	5.6534	5.57399
HILIC_negative_259_0786a5_218	5.25725	5.16763	5.05432	5.07675	4.55363	5.63605	5.10118	5.22136	5.37219	5.2474	5.29416	5.46163	5.39748	5.40324	5.72481	5.08128
HILIC_negative_259_0829a4_989	5.18009	5.15141	4.97485	5.0185	4.46143	5.85988	5.22967	4.94221	5.43955	5.30661	5.1027	5.47156	4.91836	5.15842	6.18926	4.88521
HILIC_negative_259_083a5_071	5.0187	4.8603	4.91206	4.9162	4.23956	5.62595	5.02334	5.10421	5.49518	5.38885	5.21042	5.39148	5.12934	5.38378	5.95432	5.13973
HILIC_negative_259_083a5_979	5.31045	5.03872	4.95908	4.82138	4.40206	5.31138	5.09878	4.77643	5.4572	5.49922	5.28881	5.33938	4.97116	5.45436	5.65456	5.62899
HILIC_negative_259_0832a6_43	5.39644	4.95044	4.9089	3.7746	4.80032	5.52789	4.93026	4.80135	5.49233	5.3279	5.10469	5.19019	4.71441	5.40279	5.16242	4.94988
HILIC_negative_259_1183a3_196	4.96778	5.09991	5.62519	4.93344	5.09661	5.13596	5.05323	4.43946	5.42063	5.04381	5.06837	4.95574	4.71591	5.30247	5.17597	5.12051
HILIC_negative_259_1309a6_759	5.41858	5.92568	6.30235	5.71305	5.75902	6.1515	5.93221	5.63542	6.17274	4.56119	6.55977	6.30182	6.0126	5.99416	5.74464	5.91015
HILIC_negative_259_1822a0_754	4.65932	4.12585	4.08126	4.9898	5.00292	5.21231	5.35002	3.98213	5.88316	4.87813	4.56376	5.0416	4.03937	5.06359	4.96626	5.02106
HILIC_negative_259_1823a1_079	4.62214	4.23427	4.37314	5.24868	5.18792	5.07868	5.38022	4.6999	5.85393	4.83825	4.73912	5.06346	4.42735	5.16424	5.16984	5.03299
HILIC_negative_259_1825a1_196	5.04018	4.26012	4.54107	5.47362	5.55677	5.56667	5.74416	3.27927	6.30357	5.13265	5.01321	5.41968	3.74393	5.31924	5.35195	5.34569
HILIC_negative_259_2468a0_734	4.85553	4.86538	4.94379	4.87393	4.90517	4.82917	4.94698	4.90805	5.05753	5.13096	4.89933	4.94602	4.9273	4.93635	4.84062	4.97484
HILIC_negative_259_8158a7_513	1.74229	4.46636	3.43035	4.08278	4.83384	4.48059	4.76235	4.40902	4.02733	4.56369	3.89886	3.713	4.17359	4.46298	4.22035	4.75175
HILIC_negative_259_8161a0_779	4.60116	4.56301	4.44821	4.37959	4.61621	4.42863	4.48368	4.45294	4.29212	4.47944	4.64844	4.22947	4.44365	4.3323	4.36755	4.50759
HILIC_negative_259_8161a5_261	5.54788	5.59985	5.42557	5.31927	5.55412	5.3104	5.48824	5.26439	5.4111	5.54415	5.45534	5.37902	5.28844	5.47848	5.33073	5.51103
HILIC_negative_259_8163a5_72	3.91412	3.19807	3.16979	3.52987	3.04157	3.83212	3.03151	4.95181	3.91165	2.50163	3.46785	3.21645	4.82695	3.46802	2.8281	3.5535
HILIC_negative_259_8164a5_391	5.25267	5.43368	5.26202	5.51068	5.43569	5.23438	5.18818	5.32326	5.20941	5.45214	5.73349	5.20376	5.35985	5.34274	5.33187	5.24024
HILIC_negative_259_8165a5_042	6.10066	6.1262	5.22109	5.10505	5.46054	5.54196	5.60887	5.20404	5.22032	5.64551	6.17488	5.24315	5.22198	5.33204	5.77522	5.99756
HILIC_negative_260_0779a6_76	4.71282	4.42976	4.59565	5.10207	4.48583	4.96069	4.47321	4.2797	5.15897	3.94586	4.5794	4.67559	4.16142	4.73951	4.65842	4.57887
HILIC_negative_260_0782a6_596	5.0843	5.13361	5.84691	5.22191	5.16517	5.20709	4.40523	5.6892	5.22136	4.4412	6.05697	5.58328	5.71907	5.19891	5.16174	5.01933
HILIC_negative_260_089a7_693	4.9177	4.08268	4.10172	2.9956	4.21501	4.78	4.28063	4.10931	4.90201	4.49196	4.4847	4.26644	4.30881	4.83276	4.33832	4.33989
HILIC_negative_260_0891a7_87	4.94741	3.647	3.92648	4.64236	3.96443	4.86481	4.02576	3.92459	5.08435	4.54581	4.59354	4.3908	4.32344	4.98884	4.54209	4.27709
HILIC_negative_260_1506a4_832	4.75554	3.38506	4.11429	4.82715	4.13494	5.09878	4.12151	4.17127	4.91907	5.09643	4.54809	4.20574	2.68655	4.01302	4.51504	4.61934
HILIC_negative_260_1508a1_634	4.34482	4.42884	5.00886	5.10635	4.57939	4.93094	4.21469	4.1985	4.75286	4.68295	4.07379	4.4339	3.9766	3.13074	4.40191	4.53781
HILIC_negative_261_0078a2_844	3.82322	4.9072	6.1744	4.25622	4.65582	3.8853	3.59755	6.14137	3.43695	3.83125	4.74026	4.32331	5.25655	4.03878	3.567	6.22407
HILIC_negative_261_0083a5_044	3.16281	3.32839	3.94265	2.90719	3.68192	2.65767	3.16617	3.64065	2.99543	4.88653	5.41943	3.56344	3.97015	5.2607	3.02971	4.24528
HILIC_negative_261_0124a1_244	3.62519	4.05036	5.00589	4.12214	4.52779	4.39961	4.34882	6.61053	4.04727	3.43958	5.90271	4.51333	8.05463	4.54767	4.07655	6.64634
HILIC_negative_261_0621a7_703	5.2652	4.8421	4.67456	3.41831	4.5329	4.98219	4.78747	4.31154	4.78052	5.05757	4.83909	4.99482	4.75856	4.94872	4.81178	4.88043
HILIC_negative_261_0624a6_496	5.09166	4.44285	4.22224	4.4903	4.72856	5.1446	4.45283	4.38579	4.48862	4.86052	4.36768	5.03827	4.45929	5.30681	4.72255	4.50684
HILIC_negative_261_0734a6_761	4.35684	4.53348	4.72284	4.83553	4.69507	4.9041	4.49034	4.62478	4.7719	3.80813	4.89907	4.90598	4.90044	4.87183	4.72905	4.64193
HILIC_negative_261_0775a1_136	5.45966	5.19818	5.17036	5.58746	5.12166	5.99845	5.54635	4.89887	5.50388	5.7651	5.99913	5.59769	5.1786	5.90519	5.28843	5.27682
HILIC_negative_261_1252a5_449	4.07851	4.73761	5.04612	4.84772	4.39046	4.34428	4.67019	4.65282	4.6396	4.32113	5.48606	4.91024	5.16891	4.64037	4.76009	4.37007
HILIC_negative_261_1253a5_634	3.8531	4.39702	4.77038	4.48856	4.12927	4.11629	4.25194	4.29192	3.88615	3.93709	5.14761	4.45334	4.71045	4.35451	4.38293	3.84774
HILIC_negative_261_1337a3_377	4.95603	4.70719	4.97985	4.8952	5.13054	4.96529	4.93561	4.3559	4.63938	5.00585	4.68743	4.6671	4.13782	4.96889	4.78909	4.71014
HILIC_negative_261_1346a3_659	5.18768	4.89651	5.30546	5.08687	4.9247	4.89199	4.90648	4.59117	4.40687	4.65223	4.77658	4.85294	4.39217	4.99895	4.83542	4.70916
HILIC_negative_261_135a5	4.54684	3.77443	4.79341	4.7032	4.75429	4.83545	4.63432	3.80783	4.84466	4.56354	4.52474	4.6593	4.33108	4.62961	4.60733	4.61873
HILIC_negative_261_8926a5_719	3.60654	3.04658	3.03445	3.30738	2.9383	3.50417	2.96654	4.28621	3.45094	3.28706	3.63394	3.40589	4.55837	3.31492	3.19617	3.54921
HILIC_negative_262_0728a4_115	5.2107	3.79464	4.138	5.30389	4.85602	4.92493	4.18106	3.29394	4.77647	5.1032	4.56641	4.90751	4.98825	5.23763	5.19145	4.92919
HILIC_negative_262_145a0_741	3.42451	5.04596	3.62523	4.28881	4.29525	4.10459	4.22078	3.60296	4.64383	4.59674	4.4015	4.48086	3.71965	4.36057	4.62077	4.22795
HILIC_negative_262_1454a1_116	3.82982	5.7805	3.54158	4.64591	4.55085	4.5289	4.48586	3.94115	4.87299	4.687	4.91503	5.14714	3.62678	4.39701	4.94283	4.47698
HILIC_negative_262_9997a5_202	2.94447	4.25742	3.73736	4.00914	4.16341	3.72184	3.87201	4.16037	4.02154	4.20588	4.39095	4.03687	4.11487	4.20505	4.31469	4.42683
HILIC_negative_263_0445a2_205	4.60917	5.63461	4.50034	5.06932	5.5986	6.32865	5.57574	6.41098	7.24564	6.29114	6.66493	6.91607	6.81172	6.29487	6.65659	6.76894
HILIC_negative_263_0777a6_76	5.08271	4.88444	4.9446	4.41512	4.6614	5.4617	5.02131	4.70562	5.44081	4.15917	4.77403	5.22776	4.91981	5.29343	5.07399	5.03736
HILIC_negative_263_0925a1_072	5.34815	4.89333	5.2187	5.10211	4.59442	5.33876	4.89287	5.09011	5.15021	5.61654	5.34521	5.22668	5.28316	5.45645	5.32434	5.03581
HILIC_negative_263_0927a1_294	5.31436	5.09631	4.67175	4.97097	4.35272	5.49983	5.19861	4.54267	5.24682	5.48187	5.54922	5.37516	4.6567	5.43011	5.22109	5.07166
HILIC_negative_263_1044a4_85	3.36429	4.01807	3.10374	3.95965	3.93149	4.06506	3.62489	6.28451	4.00296	3.98639	3.1412	4.23283	5.04373	3.91507	5.61063	3.79318
HILIC_negative_263_1154a7_42	4.75445	3.49376	3.40031	4.14491	3.49212	3.92873	4.08509	3.2774	4.13628	4.7774	3.84042	3.96105	2.45663	4.33201	3.69857	4.45182
HILIC_negative_263_1294a0_716	4.02898	3.57219	4.23001	4.27969	4.48144	4.41886	4.43396	4.1771	4.50086	4.53605	5.21847	4.50272	4.18095	4.52701	4.21672	4.30685
HILIC_negative_263_1294a1_096	4.09499	4.2166	4.5645	4.55929	5.26412	4.80716	5.14871	4.14548	4.65706	4.73297	4.17783	4.52965	3.84853	4.59249	4.43046	4.45483
HILIC_negative_263_1406a5_285	3.71271	4.43135	4.16544	3.77408	4.21017	4.21198	4.10266	3.90814	4.38957	4.00716	4.34935	3.77921	4.05415	4.18085	3.62771	3.75536
HILIC_negative_263_141a4_845	3.86957	4.66831	4.09154	4.21812	3.96252	4.31717	3.88682	2.48415	4.494	4.21942	4.62301	4.38589	4.55115	4.0433	3.75106	4.26049
HILIC_negative_263_9149a0_766	3.4338	3.45893	3.4614	2.51568	3.18631	3.02228	2.46986	3.82749	3.5602	3.69797	3.80493	3.63638	3.36511	3.82016	3.55772	3.97292
HILIC_negative_264_0514a1_287	3.9786	3.90967	3.55938	3.65577	3.15343	4.58483	3.86886	3.76266	4.13273	4.18967	4.40818	4.35429	4.23463	4.23518	4.23363	3.86361
HILIC_negative_264_0516a3_33	5.06281	4.90679	5.12413	4.55962	4.76096	5.04671	4.71704	3.93555	4.94442	5.09763	4.48249	4.69294	3.83552	5.11815	4.73926	4.09203
HILIC_negative_264_1091a6_758	3.72193	4.45839	4.81054	4.89322	4.38399	3.56854	4.18486	4.40361	3.66783	3.35252	4.4028	4.64476	4.21685	4.43044	4.06377	4.62838
HILIC_negative_264_1243a2_009	4.09986	5.01545	4.65004	3.90845	4.13705	4.67444	4.67266	4.26219	5.17722	4.60092	4.71899	4.92261	3.79006	4.89701	4.67262	4.50505
HILIC_negative_264_125a1_325	4.54946	4.79989	4.54683	4.23026	4.54813	4.53913	4.42258	4.0596	5.03769	4.70683	4.54257	4.64554	3.70372	4.65723	4.67132	4.66787
HILIC_negative_264_1488a5_267	4.27508	4.93875	5.47477	5.13532	4.58428	4.41909	4.25927	4.90575	4.19311	3.82496	5.53852	4.39084	4.62378	4.23511	3.82654	4.47097
HILIC_negative_264_966a1_03	2.64114	4.33238	4.09875	1.71934	1.64812	1.79924	4.01243	2.65927	2.76024	2.31843	3.52294	3.76273	3.61581	2.79829	2.95945	2.45207
HILIC_negative_264_9941a6_379	4.23423	3.88239	4.48232	4.28176	4.56425	3.9937	4.37376	3.87584	3.8689	4.43624	4.30846	4.23988	3.73588	4.25398	4.46744	3.60117
HILIC_negative_265_0722a0_667	4.76965	4.62961	4.63726	4.5835	4.00516	5.36624	4.90972	4.62491	5.08753	5.18987	5.04705	5.15463	5.75958	5.10045	5.16875	4.79229
HILIC_negative_265_0724a1_803	6.14424	6.01242	5.64627	5.63862	4.83253	6.01863	5.73779	5.42327	6.32199	6.38642	6.08734	6.0201	6.19036	6.20104	5.84982	6.03279
HILIC_negative_265_1093a1_188	6.12954	5.00239	6.40258	4.96414	4.48509	6.11349	4.74961	4.90946	5.44875	6.22503	5.33305	5.6537	5.08013	5.46828	5.32581	4.8712
HILIC_negative_265_1486a1_972	5.20434	5.33541	5.2532	5.00364	5.13236	5.46901	5.1293	5.07277	5.68626	5.73049	5.16282	5.73364	4.55082	5.63844	5.54991	5.52438
HILIC_negative_265_149a0_864	4.97743	5.01717	5.11407	5.09204	5.15903	5.11176	5.08567	4.89084	4.55536	4.86993	4.89196	4.55501	4.89623	5.22739	5.19858	4.80517
HILIC_negative_265_1529a0_688	5.74103	6.11645	6.42341	5.97297	6.22659	6.26863	6.03404	6.08794	5.98613	6.26685	6.11931	5.97873	5.89201	6.02889	6.10074	5.98687
HILIC_negative_265_2183a0_728	3.37214	4.32129	3.00085	2.53778	3.69317	4.54343	3.13454	3.46039	2.8413	1.90834	3.74232	4.22561	2.30275	3.57561	2.71214	5.69347
HILIC_negative_265_2187a0_947	3.21784	4.10751	3.01895	2.90701	3.47313	4.17739	2.68394	3.96871	3.38912	2.07652	4.20484	4.49643	3.22743	3.85701	3.3698	5.60558
HILIC_negative_265_9143a0_973	4.74842	4.55286	4.47383	4.3685	4.58906	4.45738	4.51262	4.20073	3.97519	4.16549	3.96566	4.04202	4.28319	4.2951	4.19408	4.6161
HILIC_negative_265_9146a1_169	5.01505	4.99512	4.96087	4.91579	4.99353	4.82656	4.91428	4.56268	4.34429	4.57487	4.57197	4.66598	3.50516	4.67592	4.71286	4.96343
HILIC_negative_265_9146a0_783	4.92129	4.83207	4.8628	4.65836	4.81626	4.63285	4.70737	4.61818	4.32377	4.52558	4.59719	4.45033	4.25408	4.63595	4.50386	4.90111
HILIC_negative_265_9886a5_835	3.87612	4.81192	4.79076	4.22345	4.75024	4.63835	4.49119	3.7243	4.64516	4.72342	4.59061	4.72523	4.08103	4.54383	4.92341	4.86361
HILIC_negative_265_9886a5_649	3.28386	3.84956	3.78542	3.43199	3.81748	3.64386	3.54692	3.48856	3.92741	3.75722	3.69355	3.67295	3.69904	3.6872	3.64385	3.47738
HILIC_negative_266_0032a7_706	4.44546	4.47045	4.48016	4.63137	4.50483	4.81308	4.71437	4.37578	4.49229	4.43949	4.19797	4.83185	4.23448	4.55938	4.56001	4.63983
HILIC_negative_266_0675a5_095	4.30323	4.10594	4.29162	4.10977	3.95036	4.16497	3.83094	4.10643	3.92556	4.21253	3.86977	3.96946	3.85227	4.506	3.87428	3.8607
HILIC_negative_266_068a5_224	4.07889	3.56154	3.90563	4.05313	3.54778	3.64375	3.68514	4.03387	4.54841	4.44447	4.29094	4.21572	4.41813	4.41696	4.46227	4.03007
HILIC_negative_266_0885a5_635	4.48717	4.95288	4.88903	4.13471	4.9797	4.4555	5.11615	4.90317	5.26837	5.13342	5.29954	4.70332	5.05032	5.33544	5.47094	5.13586
HILIC_negative_266_0888a6_31	5.17792	5.22681	5.13995	4.59095	5.27885	5.17534	5.23488	5.34719	5.60979	5.43105	5.289	5.07525	5.55335	5.56618	5.77418	5.31117
HILIC_negative_266_0888a6_1	5.46114	5.65593	5.48854	4.91057	5.71584	5.52816	5.5326	5.46283	6.05245	5.83019	5.90389	5.41288	6.03662	5.94816	6.21027	5.3282
HILIC_negative_266_089a6_222	5.6503	5.69918	5.61232	4.82279	5.75123	5.64772	5.70726	5.71049	6.06538	5.8676	5.91552	5.48157	6.17877	6.07916	6.1145	5.44417
HILIC_negative_266_0902a5_015	3.64083	4.46355	4.95449	4.59131	4.41976	4.68244	4.4485	4.44598	4.89507	4.19294	5.00975	4.31799	4.97886	4.13131	4.77275	4.63776
HILIC_negative_266_1462a5_263	4.25401	4.58391	5.00894	4.75616	4.3628	4.32618	4.13577	4.59813	4.50337	3.59667	5.10269	4.01863	4.21533	4.44291	3.94138	4.2773
HILIC_negative_266_151a4_586	3.45715	3.35552	3.80281	4.21046	3.38785	4.6576	4.00258	3.84535	3.6358	4.33457	4.35082	4.50639	4.30049	4.56039	4.50959	3.19409
HILIC_negative_267_0736a4_934	4.84036	5.14553	4.7841	4.87585	5.38168	5.59616	5.89878	4.24645	6.5465	6.08568	5.84101	5.87565	2.53855	6.24467	6.07283	5.91501
HILIC_negative_267_0738a4_44	5.32715	5.98792	5.84355	5.51042	5.7637	6.34824	6.26874	5.29846	6.49393	5.84116	6.14764	5.98942	5.39477	6.18462	5.97694	5.34141
HILIC_negative_267_0742a4_797	4.42228	4.82471	5.1731	5.61674	5.68848	5.82466	6.23414	5.7115	6.20883	4.05832	5.58363	6.10753	6.11585	6.06729	6.03764	5.44696
HILIC_negative_267_0743a3_511	5.38604	5.68748	5.4846	5.04962	5.66961	6.17478	6.12434	5.02833	6.29615	6.26394	5.8663	5.68014	5.23114	6.27288	6.23739	5.83157
HILIC_negative_267_1243a1_096	4.91183	5.10026	4.87001	5.31199	5.35672	5.31899	5.32123	4.68236	5.42341	5.14802	5.31223	5.25342	5.08538	5.42436	5.3485	5.3402
HILIC_negative_267_1608a0_966	4.53563	4.63869	4.48214	5.20579	5.01416	4.98528	4.45711	4.7222	3.88711	4.93137	5.28571	4.69683	4.2078	4.22442	4.85594	4.92259
HILIC_negative_268_083a5_063	4.66188	4.45741	4.57314	4.51588	4.31163	4.84262	4.57353	4.38286	4.87586	4.7359	4.6888	4.71121	4.57277	4.82187	4.74869	4.34197
HILIC_negative_268_0831a4_998	4.68041	4.83358	3.9263	4.56358	4.24679	5.10166	5.31209	4.1619	4.9391	4.79914	4.75204	4.77445	4.27994	4.88511	4.81193	4.40521
HILIC_negative_268_0832a5_23	4.56555	4.36452	4.41844	4.42641	4.14846	4.71797	4.59784	4.37616	4.80528	4.62751	4.57479	4.61999	4.472	4.69833	5.01639	4.48258
HILIC_negative_268_12a1_255	5.10959	4.60892	4.81362	5.013	5.65936	5.14147	4.58037	4.71436	5.34326	5.1281	5.19305	5.22337	4.61011	4.7695	4.88187	5.30664
HILIC_negative_269_067a3_414	6.06578	5.68031	5.62647	5.59266	5.54473	5.95994	5.63004	5.41578	5.90204	6.09373	5.98497	5.83088	5.77645	6.16061	5.90175	5.713
HILIC_negative_269_0671a4_724	5.56441	5.27624	5.26126	5.08892	5.16715	5.68643	5.48447	5.29557	5.84377	5.83972	5.91686	5.79403	6.00349	5.91904	5.53377	5.73306
HILIC_negative_269_0674a4_833	5.25035	5.15046	5.38912	5.00453	5.24701	4.99879	5.05226	4.65877	5.8243	5.64946	4.94578	5.18808	4.40394	5.82288	5.41158	4.6233
HILIC_negative_269_0675a2_81	6.37989	6.04972	5.95946	5.93343	6.34104	6.05632	5.95686	5.6856	6.1718	6.3081	6.11678	6.00424	6.20724	6.31439	6.06599	5.95752
HILIC_negative_269_0677a2_339	5.86528	5.49942	5.6027	5.2246	5.97252	5.03971	5.26627	5.0606	5.38459	5.94998	5.48819	5.44351	6.04234	5.89382	5.79471	5.13757
HILIC_negative_269_0681a1_16	5.89674	5.56342	5.73634	5.34918	4.54573	5.98747	5.61979	5.39032	5.98364	5.94758	5.89435	5.7336	5.91277	5.90039	5.62549	5.70083
HILIC_negative_269_0688a5_238	4.98188	4.78338	4.84823	4.88179	4.72773	5.14253	4.83696	4.66075	5.5116	5.42188	5.2684	4.8943	5.1889	5.34935	4.99295	5.01677
HILIC_negative_269_1123a6_405	3.90187	4.55936	4.45135	3.6147	4.07419	4.28391	4.06312	3.81025	4.45907	4.22011	4.53579	4.31146	4.476	4.28073	4.16483	4.06915
HILIC_negative_269_1763a0_742	4.28622	4.63354	4.46262	4.73528	4.75664	5.19855	4.75369	4.29627	5.10087	5.28108	4.5163	4.6932	4.17441	4.64014	4.51453	4.75153
HILIC_negative_269_1767a0_971	4.77157	5.08502	4.67866	5.40705	5.22259	5.65708	5.15164	4.30109	5.51187	5.5763	5.05787	5.11598	4.14075	4.91743	4.92961	5.07845
HILIC_negative_270_0604a6_41	4.51738	4.86738	3.8671	3.54553	4.51425	4.38123	4.18315	4.47593	4.67922	4.3885	4.85732	4.45092	4.80279	4.68884	4.12483	3.78414
HILIC_negative_270_0751a5_225	4.67431	4.34966	4.30196	4.25245	4.73143	4.85543	4.90806	4.25532	4.97269	4.79739	4.596	4.29613	4.51286	5.13342	4.87033	4.65029
HILIC_negative_270_0986a0_753	4.63999	4.47834	4.11799	4.00362	3.89474	4.41404	4.23988	4.08615	4.63667	4.6941	4.70394	4.47545	4.8706	4.6699	4.12564	4.26354
HILIC_negative_270_0992a6_847	4.40847	4.13256	4.77421	4.18821	4.39849	4.65112	4.39122	3.83134	4.79108	3.62146	4.06833	4.46454	3.76111	4.72895	4.36252	4.5208
HILIC_negative_270_1469a6_541	3.94358	4.11192	3.90486	3.78972	4.10733	4.17012	3.9969	3.48455	3.91445	3.87044	4.38462	4.29724	4.19438	4.39517	4.54569	4.18273
HILIC_negative_270_9345a7_356	4.02842	4.89149	4.48397	4.22098	4.35267	4.30903	3.9626	4.31864	4.45639	4.73723	4.56094	4.03111	4.03555	4.56509	4.51176	4.88216
HILIC_negative_271_0826a3_333	5.50178	5.65154	5.57841	5.13831	5.14719	6.22837	5.56958	5.13606	5.76915	5.56999	5.4825	5.31095	5.35587	6.28065	5.71178	6.35285
HILIC_negative_271_0828a5_866	6.29998	6.14077	5.85805	4.4467	4.67658	6.25893	5.9498	5.7795	6.35188	6.42505	6.28793	6.24364	6.31744	6.26812	5.36119	6.10097
HILIC_negative_271_0828a5_009	4.76236	5.03942	4.99675	4.76529	4.3579	5.84816	4.97367	5.23065	5.97578	5.47117	5.19727	5.19704	5.22405	5.81005	5.65418	5.77524
HILIC_negative_271_0829a3_245	5.4614	5.46175	5.74311	5.25451	5.28183	6.26962	5.70161	5.25699	6.08382	5.52541	5.57544	5.42176	5.57411	6.30833	5.93076	6.43626
HILIC_negative_271_0829a5_074	5.15226	5.15065	5.09357	4.97066	4.01461	5.78334	5.25747	5.10234	5.85836	5.35912	5.09048	5.105	5.14059	5.73039	5.58096	5.71177
HILIC_negative_271_083a4_314	6.38958	5.93695	5.4902	6.08431	4.69399	6.96072	5.45489	6.06091	6.4816	6.44997	6.23989	6.311	6.24758	6.47039	6.39787	6.26292
HILIC_negative_271_0834a5_226	5.28391	5.16283	5.17238	5.08654	4.52203	5.70998	5.24835	5.12685	5.58668	5.544	5.44074	5.51254	5.53417	5.63511	5.66901	5.93497
HILIC_negative_271_1304a5_284	4.7683	4.4052	4.68655	4.70192	3.91854	4.7807	4.29211	4.32316	4.61832	4.90769	5.24578	4.90423	4.18191	5.10858	4.83767	4.89172
HILIC_negative_271_1557a1_311	5.38746	5.30738	5.55811	5.70773	5.90421	5.46946	5.4451	5.19178	5.45903	5.38767	5.44882	5.48701	4.88653	5.49077	5.53528	5.53041
HILIC_negative_271_1561a1_083	5.58511	4.88658	5.24431	5.12957	5.27175	5.59816	5.17482	4.65946	5.84055	5.40259	5.21253	5.10291	4.44798	5.46886	5.39856	5.28592
HILIC_negative_271_1917a1_07	4.48458	4.83688	5.03335	5.44595	5.4047	5.65664	5.07238	4.57573	4.93601	5.82455	5.07204	5.10769	4.07438	5.32867	4.87311	5.22852
HILIC_negative_271_2292a0_734	3.7554	4.99385	4.78244	4.13317	4.58929	4.39673	4.77122	4.13772	4.54956	4.81956	4.25818	4.56728	3.90914	4.4741	4.95424	4.36681
HILIC_negative_271_2293a0_954	4.12573	5.35821	4.52773	4.16349	4.68476	4.70694	5.03191	4.37547	4.8046	4.98115	4.67294	4.90612	3.8259	4.66383	5.3999	4.49522
HILIC_negative_272_0682a3_178	3.6163	3.31806	4.29577	4.49471	3.44817	3.04655	2.8028	3.56916	3.26907	3.74447	4.0407	3.66441	3.94099	3.88746	3.45385	3.5584
HILIC_negative_272_1302a0_749	3.25726	2.87095	3.15796	3.65073	3.74551	3.76344	3.63234	3.79757	3.77128	3.84359	4.16195	3.84142	6.06126	3.18655	3.59565	3.28411
HILIC_negative_272_9947a1_58	2.29014	2.96675	2.51027	2.64705	2.90913	2.58366	2.57746	6.37317	2.35699	2.71515	4.0477	2.94793	5.55425	2.92296	3.14722	5.1185
HILIC_negative_273_0047a3_931	2.8315	4.88827	6.30478	5.24166	4.72626	4.5128	4.95202	5.4468	4.60562	4.83613	5.19249	5.03865	5.66966	5.03571	4.30837	4.60313
HILIC_negative_273_0535a3_359	5.46497	5.27037	5.0822	4.37915	4.06985	5.48379	5.30956	5.45301	6.13935	6.11704	5.97043	5.60325	5.79418	6.05088	5.69362	4.42491
HILIC_negative_273_0622a2_385	5.99917	6.09681	5.90609	5.30919	4.52617	6.19607	5.97135	5.71334	6.32567	6.35803	6.08421	6.12688	6.1227	6.21568	5.4554	5.68115
HILIC_negative_273_0883a1_372	4.20128	3.67063	5.2437	4.30203	3.6298	4.43353	3.92742	4.3104	4.17231	4.74773	4.26757	4.62031	4.22633	3.78492	4.24574	3.86795
HILIC_negative_273_0888a1_078	4.46573	3.04563	3.79466	3.83992	3.60757	4.66554	3.59988	3.99066	5.0464	4.86656	4.97821	3.93548	4.85492	4.84665	4.07094	4.14717
HILIC_negative_273_171a0_756	4.5638	4.205	4.62585	4.49766	4.49103	4.30842	4.41388	3.91586	4.49765	4.32821	4.40837	4.42079	4.09104	4.58448	4.36799	4.52287
HILIC_negative_273_1713a1_28	5.42007	5.42053	5.68018	5.7656	5.98856	5.63238	5.52376	5.24237	5.64911	5.7544	5.75353	5.46326	4.64466	5.75653	5.57169	5.3652
HILIC_negative_273_9106a3_394	4.61588	5.22813	4.85321	4.62932	5.13918	4.91036	4.87659	4.47568	4.35898	4.75578	4.92151	4.57052	4.71885	4.89833	5.06373	5.00547
HILIC_negative_274_0936a5_402	5.28966	5.23078	5.13933	4.98306	6.15119	5.81188	6.11053	4.89645	6.13228	6.43515	5.58371	5.97798	5.57968	6.10099	5.71392	6.10332
HILIC_negative_274_0939a6_6	5.04213	4.57423	5.1084	4.72966	4.44719	4.85614	4.58898	4.34309	5.10188	3.48891	5.05304	4.83119	3.99941	5.27228	4.45415	4.98983
HILIC_negative_274_1047a7_718	6.22311	4.92636	4.69076	6.13627	5.05376	5.2363	4.96216	5.25126	6.01031	5.80768	6.04428	5.5138	5.35263	6.70885	5.01272	5.62742
HILIC_negative_274_1051a8_306	4.43784	4.95912	5.09385	4.96028	4.66408	4.49073	5.00841	4.61817	5.00476	4.74314	4.99843	5.04593	5.10236	5.22069	5.00033	5.00955
HILIC_negative_274_1415a6_801	4.58762	4.99869	5.24412	4.04424	4.94477	5.28584	4.94887	4.35493	5.15265	4.47517	5.62609	5.27987	5.50351	4.93773	4.66328	5.03168
HILIC_negative_274_1415a7_243	3.99403	3.83103	4.22585	4.98506	4.10501	4.19783	4.04693	3.21557	4.05084	3.77292	4.83572	4.2227	4.61774	4.25552	4.23865	3.78548
HILIC_negative_274_1418a6_401	4.22131	4.07583	4.67887	4.30361	4.3449	4.19156	4.03959	3.46671	5.01147	4.4739	3.89091	3.9314	3.16904	4.63456	4.11259	4.0401
HILIC_negative_274_1455a0_747	2.97479	3.54152	3.51074	3.38036	3.66407	3.58289	3.59679	2.18756	3.19114	3.85396	3.85217	3.56298	4.85683	3.78118	3.30249	3.47134
HILIC_negative_274_1663a5_223	4.31568	2.95017	3.78094	4.53421	3.99964	4.37007	3.89441	3.43874	2.57476	4.23453	4.26652	4.38247	4.28191	4.72128	3.73194	2.4971
HILIC_negative_274_1667a5_006	4.93769	3.4524	3.85928	4.71146	4.68328	5.20926	4.78321	4.49565	3.03786	5.1345	5.29773	5.28189	4.98996	5.64461	4.68891	2.46769
HILIC_negative_274_1667a4_817	5.29291	3.49755	4.07349	5.5907	4.86481	5.15351	4.91383	4.75268	2.55304	5.09485	5.55356	5.5747	5.63525	5.82807	5.06981	4.29848
HILIC_negative_274_1667a5_083	4.93769	3.49237	4.51905	5.17319	4.68328	5.20926	4.78321	4.49565	2.89405	5.13397	5.29773	5.28189	4.98996	5.64461	4.68891	1.88107
HILIC_negative_274_9739a6_764	4.16764	4.69177	4.57628	2.49737	5.03989	4.55874	4.45749	4.38552	4.9004	4.51964	4.67811	4.80443	4.04111	4.61322	4.48871	4.95498
HILIC_negative_274_9784a2_981	3.22015	4.50219	4.34112	4.01188	4.0269	4.75055	4.48362	4.47168	2.71699	4.62401	4.55201	4.6799	4.53469	4.22389	4.57128	2.9762
HILIC_negative_274_9871a0_646	4.27057	4.28557	5.11719	3.75416	4.6431	4.28458	4.37422	3.43991	3.93659	3.95042	4.30223	4.73274	3.61458	4.34391	4.33184	4.18627
HILIC_negative_275_0782a6_667	5.31388	4.83494	5.30665	5.25474	5.02907	5.48242	4.86026	4.95792	5.53377	5.00517	5.23993	5.72007	5.45301	5.72282	5.28438	5.3247
HILIC_negative_275_0784a6_752	5.46012	5.24658	5.31401	5.23659	5.11928	5.6343	5.27817	5.07289	5.79084	4.94374	5.35251	5.45254	5.43719	5.59189	5.20699	5.50565
HILIC_negative_275_0927a1_097	5.18203	4.92331	4.83141	5.14102	5.09924	5.49412	5.22477	4.76082	5.52151	5.30295	5.50945	5.1725	5.17433	5.34221	5.21593	5.21114
HILIC_negative_275_1057a4_652	4.96263	5.20504	5.05113	4.89419	4.36377	5.54971	4.95018	5.23557	5.404	5.28801	5.12362	5.33606	5.5883	5.24019	5.77864	4.91673
HILIC_negative_275_1136a4_531	4.30632	4.97981	4.54107	4.26393	3.16671	4.92003	4.8068	5.0802	4.15201	4.82036	4.9742	4.87936	5.23851	4.51741	4.91133	4.78385
HILIC_negative_275_1142a3_372	4.06009	5.0017	4.33643	4.26911	4.90887	4.12612	4.74019	5.76847	4.2173	4.94569	5.27508	4.998	6.32333	4.94639	4.99708	4.19805
HILIC_negative_275_1441a4_538	3.86681	4.61386	4.75829	4.80844	4.77159	3.90099	4.61122	4.11341	4.9898	4.14821	5.06202	4.53503	4.57152	4.73849	4.66133	4.41036
HILIC_negative_275_187a1_415	5.61302	5.02116	5.07641	5.41146	5.43469	3.85161	4.95659	4.60351	3.95899	4.82856	4.96985	5.00254	4.20752	5.11842	4.99856	5.10892
HILIC_negative_276_1073a6_76	4.58537	4.37206	4.58944	4.32389	4.46207	4.91067	4.45026	3.72186	5.13174	4.29212	4.5205	4.50243	4.36142	4.64123	4.34035	4.44538
HILIC_negative_276_1095a7_267	4.63702	3.66353	4.90268	5.18608	4.2207	3.87121	4.24884	4.09787	3.40152	4.24049	4.76474	4.44823	3.70042	4.83849	4.32283	4.00903
HILIC_negative_276_1203a7_996	4.48822	4.53405	4.71444	5.01953	4.42908	4.69769	4.47836	4.21423	4.87109	4.79672	5.09676	4.64059	4.58437	4.77857	4.4789	4.70829
HILIC_negative_276_1612a0_745	3.76985	3.0165	3.66379	4.02568	3.69737	3.68068	4.1491	3.50368	3.98715	4.08454	5.12353	3.54557	4.47661	4.32784	3.82884	3.84667
HILIC_negative_276_7126a0_744	3.7216	3.78773	3.92926	3.9947	3.68756	3.91073	3.93539	4.60329	3.49903	2.84026	3.23637	4.2941	4.2272	4.32006	4.12061	4.37425
HILIC_negative_276_9005a3_369	3.12736	3.82073	3.08621	3.08599	3.77228	3.02195	3.42158	3.06301	2.79639	3.39099	2.91232	3.23656	3.19561	3.24515	3.08624	3.70211
HILIC_negative_276_9764a2_973	2.62659	4.49376	4.26267	3.92704	3.82997	4.70566	4.39563	4.48313	2.55129	4.63649	4.54848	4.68231	4.53471	4.21405	4.55092	1.92533
HILIC_negative_277_0597a1_879	5.508	6.05781	5.35455	5.74015	6.09034	6.75368	5.89378	6.04148	6.70956	6.0679	6.35826	6.55144	6.05439	6.00502	6.18186	6.39161
HILIC_negative_277_0725a3_45	5.44416	5.20138	5.02382	5.0952	3.67226	5.74774	5.21345	4.18972	5.56394	5.76789	5.75628	5.50829	5.26983	5.77326	5.5035	5.45657
HILIC_negative_277_0727a0_763	5.56509	5.60213	5.29853	5.25111	4.61142	5.76914	5.5132	5.45045	5.76266	5.85152	5.90661	5.77312	6.00453	5.85692	5.29271	5.56301
HILIC_negative_277_1086a1_304	5.08985	5.2886	5.62243	6.22335	6.79202	5.30615	6.63156	4.9066	5.13128	5.2967	5.37501	5.95787	4.33914	5.34823	5.64627	5.37432
HILIC_negative_277_1198a6_132	3.79971	3.97215	4.48831	3.31248	4.0753	4.13837	4.11449	4.35843	3.47678	4.0924	5.15294	4.44814	4.85677	4.30243	4.28475	4.04468
HILIC_negative_277_12a3_749	4.90571	4.98098	5.33208	4.60838	3.48814	5.03789	4.79229	5.54241	3.50616	4.94743	5.71213	5.22813	5.81512	5.16092	5.12165	4.76424
HILIC_negative_277_1448a0_728	4.02954	3.98292	4.1834	4.08778	4.17049	4.13014	4.33609	4.27428	4.76699	4.66127	4.94692	4.4773	4.1509	4.49785	4.26227	4.48728
HILIC_negative_277_1449a1_015	4.20311	3.99391	3.88042	4.73799	4.61691	4.87231	4.24531	3.79427	4.91064	4.64126	5.13192	4.45799	3.8437	4.64728	4.33079	4.42656
HILIC_negative_277_1564a5_206	3.87711	3.89892	4.7349	4.47178	4.73595	4.93591	4.66996	3.9663	5.40338	4.1927	3.88834	4.26651	3.86617	4.8586	4.20365	4.93033
HILIC_negative_278_1037a2_797	4.28478	3.94144	5.39249	5.02689	3.87333	4.76985	4.99963	4.38721	4.64048	4.56162	5.46228	4.27945	5.41599	4.26061	4.41727	4.22951
HILIC_negative_278_1246a6_768	4.27909	3.92421	4.31519	3.96396	4.06395	4.68622	3.87955	3.92492	4.9958	3.66793	4.30144	4.11391	3.93746	4.15975	3.8406	4.4371
HILIC_negative_278_1405a0_748	3.71161	4.05541	4.02836	3.80086	3.90673	3.9881	4.07247	3.83006	4.35232	4.2816	4.27945	4.0738	3.98568	4.20559	3.99932	4.02746
HILIC_negative_278_1406a1_691	3.83849	5.56554	5.06553	4.18008	3.70618	4.16787	4.99185	4.13025	4.60511	4.22477	5.1612	4.7688	3.35669	4.15233	4.67734	4.31694
HILIC_negative_278_9196a5_646	3.15463	3.56378	3.47772	3.20773	3.65388	3.25675	3.38052	3.50297	3.75231	3.83884	3.81545	3.65546	3.68101	3.60106	3.46749	3.26861
HILIC_negative_278_9211a5_84	4.14001	4.59587	4.52111	4.44269	4.56733	4.52623	4.32101	4.12211	4.50561	4.62222	4.46835	4.5445	3.99789	4.17695	4.4433	4.60197
HILIC_negative_279_0393a3_491	5.05322	5.7774	5.21481	6.34702	6.05088	6.60428	6.23209	6.31285	6.23088	5.82477	6.79914	6.87144	6.94984	6.31468	6.67679	6.32703
HILIC_negative_279_0881a1_289	5.87947	5.77528	5.52908	5.55037	4.62852	6.02297	5.68609	5.23643	5.75304	5.87198	5.69729	5.63934	5.13395	5.70972	5.29983	5.61214
HILIC_negative_279_1606a1_034	4.56871	4.62442	4.36714	4.97466	4.9166	5.10299	4.52878	4.49986	4.8509	4.82572	4.8866	4.84361	4.43934	4.52755	4.73036	4.6559
HILIC_negative_279_1644a0_678	4.58744	4.92463	5.12074	4.73252	4.89601	4.95326	4.97116	4.65695	4.88595	5.03408	5.14274	4.54054	4.57869	4.87888	4.86487	4.76644
HILIC_negative_279_234a0_93	3.56306	4.82646	3.85492	2.97815	3.98088	4.67582	2.16696	3.78076	3.1187	3.37644	4.37338	4.97185	3.29419	3.60842	3.51234	5.51647
HILIC_negative_279_2344a0_701	3.88273	5.26769	4.76466	3.70118	4.44203	5.20597	3.45883	3.91693	3.09254	3.50513	4.5647	5.18676	3.14871	3.9125	3.57316	5.76283
HILIC_negative_280_0203a7_705	5.04454	4.5658	5.00531	3.00446	4.25116	3.42085	3.89062	3.85186	3.25416	4.12825	4.04594	4.29247	3.92198	3.95161	4.44452	4.56907
HILIC_negative_280_0465a2_035	3.31256	3.23935	3.42686	2.61417	3.17918	3.1363	3.19598	3.91779	3.34541	3.33479	3.7507	3.32073	3.46594	3.39013	3.43869	3.30907
HILIC_negative_280_1047a6_733	4.8098	5.19742	5.30986	6.50504	4.74213	5.49221	4.90122	3.98159	5.36384	3.64515	4.90821	4.55695	4.66952	4.35057	5.22695	4.06645
HILIC_negative_280_12a1_334	4.78835	5.07264	4.81013	4.5047	4.66249	5.13502	4.92999	5.086	4.88654	4.8809	5.58808	4.99046	4.53894	4.68128	4.75997	4.67066
HILIC_negative_280_1307a2_392	5.02265	5.13067	5.42517	4.67703	4.84834	5.12242	4.67676	4.8621	4.94513	5.05301	4.99431	4.88788	5.15866	5.50101	5.46216	5.44858
HILIC_negative_280_9258a7_357	3.922	4.66753	4.59679	4.19044	3.99394	4.06278	3.7164	4.29724	4.43075	4.52388	4.62232	4.14393	4.08258	4.33469	4.48835	4.55407
HILIC_negative_280_9823a2_894	3.2116	3.14448	3.26476	3.56715	3.12278	2.75622	2.99534	2.86437	3.60198	2.78794	3.11756	3.32981	3.39793	3.26205	3.45678	3.25027
HILIC_negative_281_0374a3_491	4.21052	4.64305	5.52625	5.79515	5.43238	6.11475	5.65307	5.78553	5.71382	5.2332	6.30456	6.34642	6.43184	5.37966	6.14351	5.79734
HILIC_negative_281_052a1_03	5.03468	4.99756	4.57451	4.49421	3.17016	3.75221	4.81633	4.81176	5.16736	5.25569	5.17271	4.92656	5.1803	5.1584	4.99524	4.74566
HILIC_negative_281_0674a1_268	5.79172	5.89177	5.49799	5.37943	4.62783	6.01225	5.68951	5.75402	5.96365	6.00672	5.99237	5.97837	5.51393	5.97377	5.70391	5.7581
HILIC_negative_281_0676a0_768	4.81775	4.8565	4.7093	4.73539	4.29134	5.16834	4.89496	4.5695	5.1938	5.19517	5.21674	5.04627	4.8802	5.17649	4.91264	4.93849
HILIC_negative_281_0784a7_39	5.0055	4.37878	4.93751	4.42036	4.24502	4.49476	4.47316	4.42671	4.83633	4.54451	4.4912	4.87228	5.04653	4.8327	4.89773	4.42634
HILIC_negative_281_1003a3_091	5.59606	5.815	5.94019	5.81289	5.79015	5.66155	5.83987	5.15966	5.48557	5.57537	5.64845	5.64311	5.55062	5.84796	5.57717	5.85287
HILIC_negative_281_1118a5_22	4.68144	4.34366	4.34214	4.5367	4.0367	4.81639	4.31315	4.47125	5.02094	4.94996	4.77971	4.74995	4.59061	4.8462	4.71799	4.47587
HILIC_negative_281_115a6_763	4.11438	4.79743	4.75959	5.31382	4.72503	4.85634	4.50397	4.164	4.77283	3.21901	4.8749	4.47509	4.69927	4.58115	4.04816	4.6697
HILIC_negative_281_9094a7_74	3.67556	4.07242	3.88115	3.89599	4.09376	4.12744	4.08522	4.19997	4.3279	4.38396	4.22546	4.05319	4.05583	3.9078	3.8405	4.32922
HILIC_negative_281_9698a7_704	4.11908	4.28641	4.29935	2.22981	4.23511	4.57959	4.32501	4.10937	4.2358	4.20105	4.02447	4.58787	3.97202	4.26846	4.3176	4.43608
HILIC_negative_282_0052a6_533	2.5774	3.59474	3.33609	3.27301	3.37082	3.71323	3.20509	4.05008	3.49581	2.53711	2.98788	3.89831	4.27415	3.15778	3.93019	4.08034
HILIC_negative_282_0622a5_222	4.19574	3.83495	4.00672	4.03135	4.1754	4.15892	3.5977	3.98886	4.35304	4.28826	4.24504	3.8402	4.18252	4.09445	4.27015	3.93794
HILIC_negative_282_0622a4_166	5.30139	4.34253	4.78805	5.2334	5.37928	5.03561	4.22993	4.69906	4.9225	4.85374	5.23735	4.6309	4.86774	4.87393	5.06568	4.20845
HILIC_negative_282_0991a5_004	4.02764	4.63998	4.69137	4.18459	4.19006	4.69206	4.2109	5.12319	4.7909	6.25416	4.85796	5.10198	4.77419	4.87374	4.63148	4.67783
HILIC_negative_282_135a6_102	4.89975	4.68254	4.43393	2.83165	3.26379	5.1115	4.58926	4.46408	4.88212	5.06464	4.96064	4.83306	4.83585	4.93286	4.21684	4.63818
HILIC_negative_282_1353a1_99	5.06481	5.02342	4.82033	4.42018	4.02711	5.36174	4.35507	5.06014	5.04025	5.3875	5.01481	5.27631	4.8278	5.31353	5.36138	5.12543
HILIC_negative_282_1827a4_458	4.3852	3.53551	4.00988	4.88138	4.75138	3.88669	4.29572	3.95243	2.95607	4.09201	4.77928	4.69124	4.68411	4.7008	4.5609	2.43194
HILIC_negative_282_8667a3_654	4.29694	4.75171	4.55331	4.56372	4.75737	4.37993	4.63932	3.24058	2.70202	4.08562	4.15302	3.88155	3.77694	3.99448	4.1646	3.88171
HILIC_negative_282_8684a3_955	4.6948	4.21637	3.26894	4.24174	4.05893	4.4823	3.58598	3.69613	3.54103	3.99275	3.82125	3.52765	3.8293	3.40957	4.07095	3.93536
HILIC_negative_282_9894a1_237	2.96158	2.17136	3.37111	3.11034	2.27973	2.36102	2.97293	5.07282	2.58241	2.75371	4.11777	2.39076	5.19597	2.89854	2.97558	4.79796
HILIC_negative_283_0685a0_626	5.72609	3.83306	5.56582	5.45976	5.50441	5.39894	4.90667	4.96511	4.7999	5.07654	4.87668	5.2521	4.61683	4.65869	4.43812	5.00295
HILIC_negative_283_0688a5_361	4.10433	4.99916	4.84534	5.55637	5.15589	5.53128	5.77841	4.92491	5.15696	5.26688	5.50039	5.4956	4.23364	6.30641	5.54068	3.75145
HILIC_negative_283_0692a4_589	4.13958	5.4244	4.90498	5.67053	5.43444	5.89018	5.6062	4.80881	4.67369	5.29493	5.6844	5.49493	4.97656	6.17902	6.03201	5.12037
HILIC_negative_283_0786a5_812	5.78412	5.89278	5.63745	4.80172	5.77174	5.57661	5.72689	6.0391	6.00327	5.97222	5.7375	5.80107	5.81138	5.54159	5.77001	5.84157
HILIC_negative_283_119a1_908	5.28093	5.36633	5.22831	5.3934	5.31935	5.47258	5.42216	4.88032	5.49142	5.44718	5.23178	5.40744	4.3628	5.66426	5.34209	5.41809
HILIC_negative_283_1194a1_471	6.01142	4.45688	5.65336	5.18257	4.32643	5.92763	5.64839	4.23965	5.96123	5.97025	5.76676	5.87837	4.17441	6.21813	5.90431	6.0341
HILIC_negative_283_1194a1_546	5.96696	5.74051	5.60516	6.01936	5.71705	5.88181	5.99921	5.30955	5.91552	5.92454	5.7166	5.83267	5.00507	6.17243	5.85861	5.9884
HILIC_negative_283_1556a3_501	3.44476	3.00822	3.56713	4.91627	5.68309	2.70132	5.53341	4.52334	3.32573	5.5068	5.11377	5.52772	2.44681	5.57232	4.79662	2.86298
HILIC_negative_283_1556a0_752	4.52419	4.69551	4.69564	5.06662	5.20178	4.85773	4.9935	4.25929	4.6484	4.89569	4.86156	4.66504	4.19433	4.7589	4.65443	4.9656
HILIC_negative_283_8167a5_31	4.36579	4.44938	4.01261	3.79099	4.60311	4.13059	3.72717	4.68445	3.89893	4.5299	4.49877	4.02823	4.36774	4.23671	4.23085	4.63644
HILIC_negative_283_8827a3_924	4.90976	4.93826	3.33107	4.64547	4.98923	4.75035	4.79574	4.42185	3.87201	4.66071	4.48922	4.21194	4.18698	4.85145	5.06721	4.52768
HILIC_negative_283_9066a7_738	3.44805	3.9366	3.7221	3.8905	3.94987	3.93705	3.86561	4.0977	4.1609	4.21527	4.12086	3.8649	3.98147	3.85886	3.70673	4.23886
HILIC_negative_284_0239a4_597	4.40022	5.33467	5.04101	4.85233	3.37198	4.49393	4.15354	5.1196	3.23698	3.40187	5.46389	4.47028	5.75534	5.38858	2.62527	4.99712
HILIC_negative_284_0778a5_329	4.41029	4.55549	4.52401	4.4077	4.63612	5.05741	5.11528	4.4734	4.56505	4.82062	4.94354	4.90581	4.53562	5.41779	4.8191	4.11199
HILIC_negative_284_0785a5_224	5.04677	4.82553	5.09418	4.90981	4.71061	5.08764	4.7415	4.76012	5.06188	4.80236	4.57368	4.30017	4.25551	4.23622	4.12718	3.86041
HILIC_negative_284_0932a1_324	3.28789	4.45978	4.38354	3.9993	3.0212	3.87599	4.18276	4.10688	4.39029	4.53157	3.4438	4.47317	3.98248	4.11145	3.752	4.49769
HILIC_negative_284_0942a0_781	3.83808	4.0495	4.16633	3.98482	3.48335	4.53888	4.0784	4.60605	4.3401	4.3223	3.89006	3.89431	4.90787	4.34985	4.09334	4.35099
HILIC_negative_284_1144a0_748	4.75762	4.63311	4.44121	4.20031	3.62202	4.68062	4.49374	4.56648	4.92351	4.98161	4.97516	4.70303	5.25533	4.90685	4.23356	4.68244
HILIC_negative_284_1146a1_304	4.94339	4.6062	4.50336	4.59451	3.94974	5.14581	4.42611	5.20454	5.56913	5.66263	5.53303	5.37826	4.47146	5.41783	5.10529	5.09055
HILIC_negative_284_1193a6_453	4.45105	4.35945	4.47341	3.28731	4.10386	4.75149	4.28976	3.49694	5.18375	4.30382	3.8647	4.06695	3.10206	4.89012	4.4062	4.76424
HILIC_negative_284_8628a3_655	4.17492	4.58761	4.37873	4.41863	4.57725	4.20794	4.4641	3.09727	3.02446	3.89736	4.26018	3.76389	3.40591	4.44012	4.42686	4.18374
HILIC_negative_285_0556a4_357	5.11584	4.71076	4.7477	4.80761	5.2981	4.5831	4.69014	4.43072	5.44974	5.44337	5.58642	4.97621	4.86189	5.52238	5.14946	5.1161
HILIC_negative_285_0557a4_702	4.65606	4.22406	5.3821	4.10722	4.28157	4.13718	5.3761	4.09773	4.84494	4.94334	6.03542	5.23792	5.32552	5.39251	5.12148	5.31745
HILIC_negative_285_0633a5_229	4.57922	4.35357	4.43016	4.44598	3.99341	4.82418	4.51222	4.35437	5.00375	5.0118	4.96869	4.85932	4.69283	4.8317	4.66415	4.51149
HILIC_negative_285_0986a4_925	5.2823	5.2037	4.94611	4.82237	4.0199	5.53443	5.06422	5.13615	5.6749	5.69799	5.62164	5.45084	5.63827	5.63578	5.0147	5.28831
HILIC_negative_285_0993a5_052	5.01703	4.89051	4.72985	4.62844	4.06616	5.22292	4.85394	4.84541	5.38337	5.35303	5.27395	5.15278	5.29815	5.33103	4.85313	4.92887
HILIC_negative_285_1096a6_555	4.82821	4.62464	4.65848	4.72848	3.95977	5.14579	4.50194	4.37718	4.96592	4.57099	4.76861	4.84563	4.60561	4.91835	4.66556	4.61378
HILIC_negative_285_1097a6_476	4.73374	4.77543	4.7012	4.09573	4.0824	5.03413	4.48637	4.48568	5.10099	4.80145	4.71839	4.83694	4.80695	4.87884	4.65469	4.52898
HILIC_negative_285_1138a3_174	4.70121	4.41781	3.73089	4.11267	3.72308	4.89389	5.02201	4.41054	6.14526	5.67297	6.15138	5.22624	4.42069	5.82275	3.75065	4.62993
HILIC_negative_285_1138a3_319	5.18086	5.25076	3.2253	5.18408	5.21753	5.37539	5.41016	4.57347	5.99869	5.44336	4.89758	5.12272	3.96732	5.60754	5.13861	4.95613
HILIC_negative_285_1139a1_094	4.91266	5.42463	4.45021	4.66696	5.38892	5.42042	5.34462	4.92205	5.85478	5.70029	4.79263	5.63208	3.44777	5.55747	5.47396	5.60021
HILIC_negative_285_1459a4_124	4.57376	4.9986	4.9102	4.78003	4.66334	5.42872	4.88539	4.49742	4.58074	4.92898	4.83487	4.92281	4.65988	4.49875	4.8924	4.93758
HILIC_negative_285_1714a1_123	5.54845	5.82603	4.93717	6.64621	5.5982	6.08999	5.63165	5.49228	5.53414	6.76846	5.11827	5.99578	4.28865	5.71587	5.86028	5.20589
HILIC_negative_285_1716a0_768	4.51814	4.57004	4.03288	5.33655	4.37206	4.93473	4.61548	3.83572	4.35656	5.32276	4.4774	4.60633	4.06871	4.30223	4.33894	3.88074
HILIC_negative_285_1716a1_326	6.07253	6.07728	6.72685	6.35255	6.30567	5.93766	5.70236	5.58828	5.54469	6.17047	6.54103	5.80649	5.77129	5.7729	5.86201	6.67465
HILIC_negative_285_88a3_937	4.28737	4.37145	2.21574	4.22325	4.44142	4.30876	4.16014	3.97412	3.38848	4.22424	3.98814	3.76847	4.24349	4.09653	4.38731	4.49415
HILIC_negative_286_0028a4_495	2.61273	3.1604	3.81307	4.30295	2.96617	5.05822	2.12025	3.62906	2.80847	4.38122	4.91126	5.0353	5.55162	4.31758	4.69395	3.33684
HILIC_negative_286_0812a7_664	5.31336	4.88896	5.67248	3.2692	4.3796	3.35269	3.98446	3.5414	3.08181	4.22005	4.27783	4.8712	4.11584	4.1338	4.91613	4.69351
HILIC_negative_286_094a6_007	5.0344	4.94983	5.08721	4.47664	4.55883	4.8884	4.90305	4.19326	5.18974	4.99184	4.9962	5.66304	4.97861	5.09946	5.23446	4.69115
HILIC_negative_286_0941a5_227	5.00333	4.72211	5.04677	5.12815	4.56791	4.81312	5.26458	5.16183	5.21631	4.89207	4.92836	5.1234	4.66368	5.19552	5.74747	4.59971
HILIC_negative_286_1779a5_881	4.7753	5.16276	5.35513	4.92536	5.04313	5.17755	4.91895	3.81959	5.12336	5.1214	5.30299	5.54954	5.08554	5.08985	5.33817	5.03893
HILIC_negative_286_911a5_09	3.97579	3.85181	3.95272	2.0631	3.85787	3.89972	3.90164	3.96244	3.98339	4.04977	3.88121	3.91871	3.88631	3.96458	3.82324	3.8504
HILIC_negative_286_9738a7_706	4.85854	4.92068	4.88973	4.80666	4.9634	4.96372	4.99202	4.58618	4.95569	4.95434	4.88533	4.92391	4.57643	4.87949	4.79663	5.06806
HILIC_negative_287_0546a5_082	5.0905	4.75854	5.00348	5.13279	4.66678	5.51591	5.52371	4.46002	5.18292	4.8904	4.61607	5.51563	4.51469	5.55479	5.8997	5.69383
HILIC_negative_287_0549a5_229	4.83701	4.61048	4.77771	4.69808	4.21016	5.64651	5.14547	3.96168	5.53216	4.78887	5.14151	5.0371	4.65327	5.48663	5.62443	5.62607
HILIC_negative_287_0566a1_19	5.45319	5.3075	4.74852	4.68585	3.60732	5.20555	5.32031	5.65281	4.65369	5.17222	5.7885	5.37475	6.14459	5.6225	4.7364	4.91029
HILIC_negative_287_0781a6_775	5.61871	5.20894	5.43333	5.14012	5.36442	5.71613	5.37044	5.01145	5.73119	4.93181	5.23365	5.39641	5.48412	5.77705	5.25697	5.53366
HILIC_negative_287_0781a6_468	5.72556	5.4717	5.73173	5.07161	5.81298	5.78061	5.77218	5.2814	6.17412	5.57343	5.54238	5.6399	5.60032	6.10117	5.83297	5.61243
HILIC_negative_287_0886a1_872	5.3621	5.46562	5.44928	5.2572	5.45782	6.32698	5.3926	5.39468	6.14861	5.39877	5.84264	5.73325	5.69027	5.35217	5.52517	5.57321
HILIC_negative_287_1028a1_334	4.90616	4.81348	4.14936	4.53356	3.19333	5.18828	4.71672	4.65471	4.78061	5.28519	5.54595	5.0946	4.57003	5.18793	4.60789	4.54825
HILIC_negative_287_1245a6_497	4.73084	4.65188	4.71213	3.58909	4.19894	4.86067	4.15999	4.18692	5.09551	4.67669	4.37609	4.89296	4.29302	4.79168	4.93867	4.68961
HILIC_negative_287_1253a6_719	4.56707	4.72633	4.8013	4.33382	4.47477	4.7268	4.50437	4.42963	4.62089	4.90596	5.09392	5.08322	4.65931	4.87549	4.37183	4.71196
HILIC_negative_287_1505a2_037	5.39883	5.30506	5.39152	5.38979	5.42505	5.35804	5.27884	4.712	5.54501	5.39429	5.06841	5.33106	4.27413	5.34015	5.08306	5.26103
HILIC_negative_287_187a1_4	4.99255	6.23906	5.29251	6.72629	5.79507	5.70564	5.54994	5.4412	4.70149	6.88357	5.46487	5.33089	3.44886	5.37533	5.78628	4.64323
HILIC_negative_287_223a0_742	3.58905	4.11557	4.25194	4.46915	4.16246	3.85601	4.15969	4.0755	3.94889	4.42397	4.54568	4.39367	4.26357	4.27092	4.08581	4.19872
HILIC_negative_287_2785a0_702	4.09499	3.93155	4.07934	3.99502	4.06632	3.99891	3.99706	4.08728	4.16551	4.20333	4.14683	4.14876	4.11684	4.14881	4.09588	4.16531
HILIC_negative_288_1207a6_763	4.43834	4.70846	5.17689	4.2882	4.72325	5.02059	4.59849	4.27928	5.35024	4.10054	4.86838	5.10537	3.81958	5.24076	4.82655	4.78422
HILIC_negative_288_1208a7_841	4.66823	4.7563	4.98251	5.4099	4.65641	4.91008	4.7645	4.56922	4.72176	4.62496	5.22481	4.88297	5.29909	4.77491	4.64588	4.83904
HILIC_negative_288_1571a6_748	3.8367	4.21736	4.49372	5.45419	4.59709	4.73555	4.45102	3.96069	4.46745	2.86504	5.30798	4.58902	5.33754	4.32905	3.97358	4.26882
HILIC_negative_288_1571a6_578	4.51329	4.85486	5.17208	5.00824	4.96429	5.12299	4.77259	4.57225	5.01602	4.00559	5.76539	5.15719	5.55179	4.87149	4.63119	4.81926
HILIC_negative_288_9957a5_206	3.39306	4.08822	3.93555	4.27053	3.99673	3.86519	4.024	4.31525	3.9927	4.10278	4.20429	4.13596	4.11952	4.06979	4.13366	4.35982
HILIC_negative_289_054a5_042	4.62372	4.3949	3.96724	4.59399	4.41331	5.00451	4.97581	3.17788	4.77223	4.09567	4.06316	5.00469	5.01151	5.16795	5.52136	5.09842
HILIC_negative_289_0721a1_293	5.29931	5.01166	5.02376	5.11944	3.59109	5.50317	5.06	5.07422	5.11488	5.42278	5.48714	5.40525	4.96897	5.31146	5.27463	5.08882
HILIC_negative_289_0739a0_756	4.86787	4.88776	4.68156	4.74385	4.19509	5.22359	4.90325	4.47272	5.09883	5.21705	5.45119	4.91461	5.57453	5.13337	4.7144	4.90826
HILIC_negative_289_094a6_491	5.7985	5.60479	5.67321	5.27259	5.19073	5.86359	5.69415	5.17772	5.9103	5.44736	5.61972	5.98638	5.65766	6.17608	5.8641	5.70518
HILIC_negative_289_1112a0_748	4.85798	4.96383	4.76311	4.70078	4.78764	4.93825	4.63566	4.43254	4.97435	5.11866	4.99941	5.14868	5.1179	4.99236	4.90543	4.77339
HILIC_negative_289_1112a1_037	5.20626	5.36131	4.95979	5.31755	5.45545	5.41348	4.43842	4.47742	4.91032	4.81977	4.92621	5.25316	4.81368	4.92302	4.88682	4.98399
HILIC_negative_289_1663a2_367	5.67606	5.66035	5.77802	5.80397	5.79669	4.71778	5.85925	5.12574	4.28294	5.54287	5.24853	5.30146	5.24939	5.81012	5.55861	5.70292
HILIC_negative_289_1665a2_864	5.04839	4.95275	5.18006	5.08638	5.32525	4.92077	4.89932	4.49032	5.1785	5.26642	5.31682	5.05089	4.63192	5.25682	5.14105	4.83955
HILIC_negative_289_9114a7_346	3.69901	4.75494	4.18364	1.53083	4.13674	4.1129	3.81776	3.68732	4.38512	4.39393	4.21505	3.68718	3.38526	4.43475	4.46126	4.47921
HILIC_negative_290_0636a2_206	4.19783	4.80698	4.16217	4.30291	4.72946	5.22917	4.69586	4.76155	5.73992	5.04214	5.37578	5.34752	5.42931	4.92512	5.24074	5.53665
HILIC_negative_290_0893a6_792	5.20021	4.9673	5.44193	4.4469	5.19383	5.1615	4.98974	4.62785	5.69534	4.57772	5.24531	5.22378	5.04496	5.45477	5.18846	5.16733
HILIC_negative_290_0999a8_327	4.32015	4.84703	4.94445	3.82529	4.47845	4.56618	4.53364	4.24212	4.40022	4.55479	4.94545	4.94888	4.48954	4.85701	5.00773	4.85088
HILIC_negative_290_1065a0_756	4.31454	4.43917	4.2561	4.1812	3.94709	4.73012	4.32629	4.43442	4.44888	4.78017	4.44252	4.56909	4.65424	4.54204	4.36795	4.36497
HILIC_negative_290_1361a7_813	4.00425	4.32778	4.23823	4.75791	4.26259	4.34933	4.17453	3.79393	3.98098	3.91238	4.92785	3.99403	5.02288	4.21831	3.93689	3.96968
HILIC_negative_290_1363a7_626	4.19041	4.26635	4.32827	4.54649	4.35995	4.24254	4.28336	3.83748	4.34477	4.2396	5.07756	4.4181	4.91828	4.28112	3.99421	4.3423
HILIC_negative_291_0872a1_04	5.53282	5.26384	4.78939	5.13636	4.30547	5.61624	4.96837	4.86516	5.26436	5.61411	5.37596	5.02644	5.38878	5.25909	5.13935	5.46759
HILIC_negative_291_088a3_515	5.42653	4.8232	4.68959	5.08787	4.41679	5.5774	5.23424	4.36416	4.90997	5.43248	5.67766	5.02407	5.03586	5.66775	4.8417	4.78639
HILIC_negative_291_0992a4_845	4.00133	4.32239	4.33759	4.0654	4.3917	4.68321	4.44778	4.53075	4.67097	4.5791	4.49168	4.70489	4.29481	4.28274	4.98497	4.02497
HILIC_negative_291_1202a8_049	4.04413	3.9404	4.56028	3.86736	3.70336	4.28585	3.98119	4.05886	4.40187	4.34477	4.31882	4.83884	3.85466	4.3589	4.53813	4.28591
HILIC_negative_291_1282a1_116	5.14431	5.64457	4.48544	5.71195	5.83909	5.13929	5.18999	5.00533	4.79681	4.80033	4.66834	5.35439	4.30481	4.78612	5.94305	5.20784
HILIC_negative_291_1355a3_256	4.55565	4.64876	4.84514	3.38039	3.35027	3.30177	4.04573	5.02239	3.26773	3.77628	4.90881	4.62932	4.90828	4.87617	4.79171	4.52974
HILIC_negative_291_9089a7_342	3.51914	4.5112	4.03269	3.54499	3.9434	3.95512	3.67456	3.48287	4.2512	4.24673	4.00011	3.57486	3.24075	4.32864	4.33468	4.34034
HILIC_negative_292_0466a3_104	4.76644	5.26721	5.16915	5.14127	5.2008	5.00503	5.2107	4.50134	4.52808	4.90587	5.11256	5.08087	4.79151	4.80656	4.98134	4.47406
HILIC_negative_292_083a5_256	4.54157	4.24711	4.32348	4.42318	4.03169	4.72069	4.3858	4.15308	4.776	4.65396	4.59501	4.50611	4.53234	4.75358	4.50902	4.42131
HILIC_negative_292_1041a7_681	5.19081	4.11011	4.86734	4.46568	4.25141	4.587	4.26142	4.27363	4.85061	4.73825	5.54726	4.83428	5.23895	5.38313	4.77058	4.82277
HILIC_negative_292_1045a7_572	5.64594	4.88525	5.35458	4.30873	4.25546	3.87053	4.31881	4.81808	4.32196	4.21388	5.29786	4.51979	5.19738	4.83317	4.43473	4.51927
HILIC_negative_292_1048a6_389	4.59326	4.92576	4.97208	4.71243	5.49275	5.13187	5.43498	4.74124	5.1746	5.53982	5.10898	5.17669	4.65564	5.46129	5.12612	5.27936
HILIC_negative_292_1194a1_992	4.81581	4.81416	5.19646	4.87855	4.53529	5.148	5.2288	4.57368	4.99574	5.2612	5.22817	5.11652	4.57033	4.73278	4.75772	4.79258
HILIC_negative_292_1558a1_243	4.75188	3.93725	4.16116	4.11872	3.83061	4.65563	3.95993	2.58745	4.78326	2.75125	4.6387	3.48762	3.90744	4.22951	2.55171	3.39583
HILIC_negative_292_1782a6_43	3.93089	3.99637	4.05084	2.43197	3.89792	4.08005	3.85534	3.77027	5.00449	4.6181	4.251	4.79105	2.72099	4.1515	4.39213	4.1331
HILIC_negative_293_0554a3_074	4.75152	5.21419	5.07906	5.13987	5.18879	5.61255	5.54791	5.07016	5.78879	5.18855	5.66807	5.81784	5.79245	5.74282	5.72617	5.83069
HILIC_negative_293_0673a1_403	5.61935	5.87642	5.58545	5.40006	3.54811	5.70473	5.79264	5.36941	4.56026	5.70858	6.56784	5.71843	6.41597	6.09231	5.11099	5.46375
HILIC_negative_293_0673a1_274	5.58253	5.57644	5.21848	5.24304	4.72433	5.73263	5.46979	5.52043	6.05697	6.09364	5.78228	5.97137	5.53738	6.06154	5.4158	5.70206
HILIC_negative_293_0674a0_985	5.47614	5.28568	5.2034	5.1077	4.64911	5.73888	5.38645	4.87602	5.68818	5.69808	5.74893	5.38919	5.7834	5.67156	5.35692	5.32177
HILIC_negative_293_1004a1_903	5.45376	5.60497	5.49223	5.66085	5.86917	5.80292	5.83264	5.21934	5.6859	6.16002	5.82549	5.7367	4.84945	6.06084	5.63261	5.69733
HILIC_negative_293_1038a0_757	5.19222	4.9936	5.0569	4.64229	3.92527	5.91554	5.15518	4.82354	5.40183	5.92606	5.52058	5.53615	5.39522	5.44894	4.97127	5.24666
HILIC_negative_293_1039a1_108	5.18993	5.10142	4.97366	4.44018	3.52767	5.88997	4.96231	4.84251	5.23301	6.13486	5.71532	5.44111	5.34367	5.16532	5.00313	4.95228
HILIC_negative_293_1141a5_066	4.35114	4.53832	4.59472	4.18642	3.19943	4.65422	4.20234	4.65057	4.70917	4.60081	4.76164	4.64189	4.89299	4.61899	4.36252	4.09095
HILIC_negative_293_1145a4_437	5.08387	5.12686	5.04354	4.80712	4.14623	5.46072	4.99168	5.01764	4.85528	5.6425	5.3749	5.40826	5.03532	5.37971	5.30406	5.12272
HILIC_negative_293_1146a6_763	4.1093	5.35233	5.24849	3.6231	4.53324	5.10486	4.72808	4.58831	5.49135	3.60042	5.53453	5.16963	4.58631	4.86368	4.80036	4.97431
HILIC_negative_293_1768a0_907	4.91608	4.85609	4.92554	4.73101	4.93717	4.7927	4.78181	4.84387	4.79957	4.78051	4.78585	4.82499	4.66156	4.79201	4.75791	4.68031
HILIC_negative_293_1771a1_034	4.92044	4.82693	4.52348	5.21299	4.85175	4.98485	4.53193	4.66273	4.90381	4.68041	4.90065	4.6357	4.68275	4.7124	4.61366	4.96179
HILIC_negative_293_18a0_677	5.34012	5.52933	5.83662	5.48435	5.72055	5.96385	5.53418	5.58147	5.60583	5.81548	5.5907	5.53232	5.43797	5.58334	5.71059	5.587
HILIC_negative_293_2131a0_721	4.07708	4.68956	5.00687	4.90126	4.9182	5.06563	4.04067	4.82039	4.46501	4.77566	4.48972	5.65785	4.37858	4.61289	4.57949	4.93714
HILIC_negative_293_8738a2_945	2.77926	4.27486	4.00115	4.2576	4.34143	2.75137	4.41395	4.18215	3.41955	3.38136	4.45022	4.69091	3.58194	5.15715	5.35584	5.71666
HILIC_negative_294_9488a3_003	2.79161	4.22177	4.06169	3.57179	3.70288	4.55372	4.32641	4.12297	2.16581	4.71276	4.65085	4.52196	4.35073	4.40721	4.55333	3.55281
HILIC_negative_294_9915a0_993	2.91055	4.39177	3.87022	3.50763	4.12586	3.50966	3.46566	4.99708	3.33733	3.93621	4.66369	4.12299	4.53859	3.94481	4.10129	4.5744
HILIC_negative_294_9977a2_794	3.14527	3.78164	3.127	4.2611	4.03956	2.48278	3.48431	3.04374	2.57265	2.76986	2.63427	2.9195	2.79441	2.49433	3.34849	3.09178
HILIC_negative_295_0525a3_07	3.93401	4.72019	4.62435	4.62507	4.72473	5.03455	5.03294	4.60804	5.2524	4.58348	5.1316	5.30305	5.20323	5.19119	5.24149	5.33804
HILIC_negative_295_0826a1_047	5.90697	5.44105	5.29909	5.4969	4.67299	6.10471	5.2216	5.20287	5.61667	5.64223	5.64717	4.43483	5.72144	5.61523	5.22835	5.42458
HILIC_negative_295_0828a0_804	5.42825	5.29251	5.18106	5.07649	4.35271	5.65006	5.19633	5.26762	5.70808	5.74827	5.73355	5.59523	5.80165	5.73069	5.29128	5.48107
HILIC_negative_295_083a3_87	5.76875	5.71967	5.2978	5.1862	4.64442	5.81334	5.54532	5.32254	6.02016	6.06915	5.9293	5.78512	5.86938	5.98897	5.28851	5.64875
HILIC_negative_295_0833a2_498	5.77846	5.80384	5.53681	5.00883	4.57104	5.95787	5.68588	4.99448	5.79342	6.02574	5.983	5.78001	5.15434	6.06929	5.65123	5.84243
HILIC_negative_295_0837a5_247	4.86654	4.64048	4.62306	4.68222	4.71866	5.09699	4.71756	4.46914	4.95284	4.94842	4.93246	4.82557	5.47414	4.99146	4.84738	4.6062
HILIC_negative_295_094a4_185	4.33657	3.96109	4.25352	4.36694	3.67042	4.69753	4.16287	3.9222	4.16162	3.98752	4.25647	3.82776	4.41475	3.97837	4.47901	4.06098
HILIC_negative_295_1194a1_128	4.8711	5.00215	4.64521	4.46648	4.35865	5.0974	4.1593	4.73634	4.84389	5.24206	5.06179	4.68424	4.60941	4.68428	4.8711	4.75539
HILIC_negative_295_122a1_278	5.21513	4.81967	4.9294	4.73249	4.90055	5.52853	5.01309	4.87844	5.18227	5.02475	5.09409	5.12154	4.09069	5.06971	5.08567	4.90438
HILIC_negative_295_1305a4_005	4.02153	5.06149	4.79644	4.95361	5.04507	4.45645	4.48753	5.10561	4.31195	4.15065	5.244	4.87281	4.53873	5.30408	4.49589	3.63476
HILIC_negative_295_1555a1_67	3.57167	3.2024	3.98713	3.73796	4.40185	3.23972	4.05853	2.85159	5.11051	5.27512	6.10775	5.03299	2.72551	5.10237	3.50677	5.07396
HILIC_negative_295_2283a0_848	3.20466	4.56233	4.81791	4.63462	4.56315	4.18983	4.13565	4.68533	3.56337	4.4577	4.24254	5.19393	3.85885	3.91071	3.84225	3.92914
HILIC_negative_295_2286a0_725	4.14734	5.10507	5.58072	5.21231	5.34082	5.09044	4.73081	5.42397	4.47293	5.23861	4.86866	6.05521	4.66928	4.85309	4.66033	4.95546
HILIC_negative_296_042a5_214	2.49389	2.41076	2.39026	2.35577	2.94046	2.58095	3.05086	2.9266	2.94573	2.92819	2.32633	2.29385	2.71691	2.65634	2.54301	2.92463
HILIC_negative_296_1616a5_441	4.41614	3.60146	3.47972	4.35767	4.52155	4.84122	3.95162	3.59529	4.54928	4.31157	4.38094	4.62288	4.58288	4.70542	4.84531	3.34937
HILIC_negative_297_0561a1_137	4.575	3.65793	4.6983	4.64739	4.27972	5.16724	4.67169	4.21035	4.54804	4.85869	5.29347	5.01028	4.77679	4.98101	4.58339	4.27262
HILIC_negative_297_0987a2_916	5.70143	5.33471	5.22676	5.65098	5.32501	5.61138	5.54733	4.91512	5.71702	5.49543	5.43058	5.44495	5.01436	5.83803	5.50494	5.66738
HILIC_negative_297_0993a5_07	4.98169	4.65762	4.80145	4.48617	4.02787	5.40765	4.842	4.84865	5.1968	5.3632	5.14635	5.30976	4.83732	5.21276	5.43919	4.87173
HILIC_negative_297_1096a4_368	5.34028	5.077	5.73483	5.25175	5.11042	5.39772	5.20026	5.24144	5.05726	5.44403	5.77455	5.25722	4.84173	5.62995	5.13033	5.23042
HILIC_negative_297_1141a0_74	5.22276	5.25853	5.04954	5.78238	5.79334	4.84251	5.11143	5.36093	5.20916	5.52484	5.09574	5.83116	4.04125	5.74468	5.24799	4.91092
HILIC_negative_297_135a1_143	5.5943	4.8403	6.06234	4.754	4.86868	6.1219	3.495	3.79663	5.0532	6.17044	5.13263	5.13945	4.68686	3.6332	4.65525	4.691
HILIC_negative_297_1457a2_395	4.90152	4.92584	5.00183	4.76713	4.84438	5.00876	4.57617	5.12707	4.88951	5.35778	5.3129	5.39275	5.36095	5.34835	5.33733	5.08397
HILIC_negative_297_1536a0_742	4.9594	5.0184	5.34985	5.12966	5.52794	4.96663	5.46566	5.18559	5.22738	5.32406	5.20929	5.27503	5.07662	5.34012	5.31881	5.17601
HILIC_negative_297_154a1_032	5.10661	4.80465	5.22463	5.31168	5.46543	5.14681	4.89612	5.16479	4.92948	4.93926	5.29859	4.87104	5.16089	4.9837	5.22951	5.05608
HILIC_negative_297_2445a0_876	3.65853	4.59126	4.28956	4.68492	4.49868	4.06784	4.19396	4.48493	4.03393	4.14221	4.24319	4.9095	4.00996	4.21888	4.07551	3.92167
HILIC_negative_297_2446a0_721	4.48852	5.19009	5.24974	5.27526	5.20617	4.92301	4.93347	5.08112	5.11347	4.99864	4.72982	5.80972	4.68974	5.0948	4.87485	4.89675
HILIC_negative_297_8693a5_39	4.65353	4.60873	4.5767	4.38512	4.67791	4.56166	4.72216	4.90614	4.38961	4.73362	4.60034	4.62591	4.6553	4.8474	4.80112	4.51293
HILIC_negative_297_9054a7_35	3.40343	4.44389	4.14513	3.48413	3.7121	3.70481	3.51818	3.54604	4.21241	4.09886	4.06919	3.76558	3.35831	4.1201	4.2519	4.0895
HILIC_negative_298_0876a3_524	4.62395	5.10667	5.29378	5.09889	4.61025	4.71437	4.10084	4.83234	4.61473	4.84715	5.55133	5.4922	4.78506	5.62694	5.53607	5.59416
HILIC_negative_298_141a5_02	4.23182	4.25062	3.74468	3.92304	3.55546	4.70873	3.10834	4.50732	5.65502	4.14564	4.47446	4.25864	4.80861	3.62316	4.44732	4.91996
HILIC_negative_298_1413a5_432	4.60283	4.42496	4.53139	4.6747	4.3145	5.08963	4.25748	4.69203	4.00501	3.89158	4.54896	4.72432	5.12956	5.08454	4.59875	3.45879
HILIC_negative_299_0313a0_938	3.05397	3.40806	3.92959	3.93521	4.51342	3.32319	3.45161	3.98704	2.73847	3.33815	3.67813	3.40651	3.78043	3.4647	2.67876	3.29372
HILIC_negative_299_0314a3_434	3.17095	3.05738	3.01648	2.63878	2.91076	3.29322	2.93432	3.25118	3.19599	3.06468	3.10071	3.09974	3.46211	3.15492	3.13926	3.14448
HILIC_negative_299_0545a5_081	4.65424	4.44849	4.59205	4.58016	4.38219	4.86869	4.50605	4.64231	4.65575	4.54881	4.65114	4.83918	3.80474	4.99741	4.88779	4.51807
HILIC_negative_299_0991a6_258	3.79858	3.71329	4.0501	5.86226	3.6538	3.82226	3.86572	4.14036	4.17185	4.65929	4.32542	4.6269	3.85252	4.38	4.16528	4.29122
HILIC_negative_299_0992a6_387	4.63185	4.74562	4.74187	5.27444	4.60282	4.57535	4.47308	4.36443	4.66209	4.82833	4.58342	4.82123	4.10183	3.6663	4.63378	4.50919
HILIC_negative_299_1233a5_22	4.25803	4.36416	4.51136	3.97697	4.15457	4.88723	4.25017	4.41213	5.24728	5.03227	5.08666	4.8324	4.65836	4.77409	4.89205	5.00313
HILIC_negative_299_1254a6_4	3.45721	4.53148	4.63223	3.00911	4.30193	4.99687	4.53777	3.99237	5.71588	5.47872	4.69052	4.45035	4.5311	5.61187	4.70229	4.3037
HILIC_negative_299_1507a2_911	4.36307	4.66323	4.39905	4.99714	5.13188	4.20581	6.36291	3.95008	4.33348	5.31055	4.99125	4.80178	3.42815	4.95155	5.37501	3.46332
HILIC_negative_299_1509a1_143	4.85739	6.08802	6.10659	6.07369	5.89484	5.2499	5.85701	5.43165	5.28017	6.37855	5.35078	5.93645	4.67594	6.07856	5.52717	5.75658
HILIC_negative_299_1865a1_033	5.57807	5.06917	5.23549	5.32882	5.39547	5.87378	6.42775	4.78889	6.20066	5.95312	5.15924	4.6824	4.43503	5.29685	5.11031	5.20447
HILIC_negative_299_1872a0_745	4.70351	4.42744	4.70277	4.5913	4.60227	5.05488	5.51202	4.10675	5.34083	5.19064	4.47455	4.57915	4.24722	4.81419	4.56745	4.62678
HILIC_negative_299_2604a0_847	4.21307	5.04575	4.99704	4.71773	4.82856	4.0983	4.59443	4.65685	3.70662	4.7148	4.41463	4.61509	4.45555	4.5634	4.80029	4.44471
HILIC_negative_299_2605a0_723	4.65714	5.82689	5.7881	5.35224	5.63696	5.18064	5.47722	5.31511	5.00148	5.61554	5.10204	5.47247	5.17313	5.51694	5.62492	5.4145
HILIC_negative_299_9026a7_35	2.59707	4.76224	4.2123	3.32494	3.63752	3.57015	2.47435	2.73858	4.33855	4.19091	4.16996	2.96937	2.83024	4.24587	4.37936	4.13347
HILIC_negative_299_9194a6_767	4.48041	4.57467	4.58394	4.52074	4.40082	4.57291	4.57696	4.26571	4.51443	2.08254	4.26409	4.44106	4.33477	4.30316	4.20707	4.58026
HILIC_negative_299_9613a7_649	2.75806	3.85187	3.07305	4.28125	3.92328	3.69039	3.88867	3.7861	3.88482	4.01885	3.84596	3.56964	3.78079	3.83609	3.41946	4.09965
HILIC_negative_300_0385a1_1	2.58829	2.85534	2.67845	3.03736	3.09884	2.43211	2.69685	3.08136	3.10996	3.35945	3.03468	2.90511	3.05327	3.12507	2.9472	3.07941
HILIC_negative_300_1201a6_765	4.22005	4.09672	4.50573	4.71294	4.23533	4.72703	4.40116	3.75282	4.8529	3.59037	3.90937	4.46657	3.90319	4.70988	4.47626	4.45087
HILIC_negative_300_1934a5_408	4.39453	4.49719	4.80096	5.07131	4.48016	4.61597	4.55999	3.95442	4.74041	4.60599	4.9927	4.9399	5.07182	4.57457	4.66948	4.455
HILIC_negative_300_1936a5_819	4.21608	4.69364	4.93411	5.9385	5.02251	5.18067	4.93967	3.25993	4.8331	4.61076	5.34566	5.17734	5.38588	4.73912	4.88515	4.6945
HILIC_negative_301_0473a2_795	2.97426	3.60314	3.34593	3.55931	3.70984	3.59963	3.5767	2.82841	3.42159	3.38879	2.98806	3.41893	2.97676	3.06919	3.2228	3.26662
HILIC_negative_301_0724a0_743	4.81908	4.9307	4.57715	4.52533	3.89845	5.04364	4.6205	4.59818	4.9169	5.06398	6.42288	4.92963	5.47953	4.86022	4.71549	4.5637
HILIC_negative_301_1521a6_836	4.05817	4.53653	4.69138	4.41468	4.06503	4.78136	4.39198	4.162	4.36979	3.27427	4.75777	4.64194	4.96656	4.00507	3.77397	4.51249
HILIC_negative_301_1523a7_428	4.23516	4.53437	4.56652	4.43493	4.39075	4.22566	4.24446	3.58505	4.19698	4.44321	4.94223	4.61619	4.28354	4.82571	4.50131	4.59873
HILIC_negative_301_1662a3_507	4.311	4.33804	3.82479	6.49242	7.33788	3.89141	7.18525	6.10044	4.05481	7.14375	6.66961	7.14803	3.16236	7.19246	6.31243	3.53418
HILIC_negative_301_2022a0_749	4.4443	4.56985	4.92093	4.87512	4.7834	4.8484	5.25669	4.14237	4.96143	5.40153	2.58249	4.87338	4.28812	4.90717	4.66078	4.85501
HILIC_negative_301_2035a1_134	5.22213	5.64434	5.77658	5.93987	5.95745	5.87648	6.34769	5.21668	6.00309	6.46725	5.66759	5.77738	4.84858	5.79762	5.58424	5.66064
HILIC_negative_302_0063a5_811	4.24822	4.31185	4.29754	3.46936	4.40741	4.25952	4.34197	4.427	4.64954	4.50038	4.45836	4.20463	4.50732	4.19075	4.49283	4.33201
HILIC_negative_302_0662a5_348	3.81909	4.33221	4.22951	4.42318	3.92533	4.42826	4.23359	4.60314	4.06888	4.28373	4.64482	4.63117	4.55054	4.5099	4.39998	4.32788
HILIC_negative_302_0668a5_014	3.49864	3.65147	4.63537	4.31938	4.29923	4.16936	4.19367	3.87144	4.07707	3.81223	4.72753	4.26256	4.73529	3.78821	3.58176	4.21946
HILIC_negative_302_1361a7_744	4.71144	4.99963	5.19888	4.79825	4.88068	4.75439	4.65989	4.38669	4.63458	4.69806	5.23681	5.14226	4.92749	4.77237	5.08527	4.58946
HILIC_negative_302_1728a6_74	4.47956	4.40295	4.58783	5.46134	5.17654	4.96284	4.79643	3.91654	4.94126	3.66989	5.56458	4.88931	5.17441	4.92756	4.29726	4.63133
HILIC_negative_302_1729a6_551	4.11052	4.1246	4.37997	5.22638	4.36029	4.94145	4.46966	3.26397	4.48219	3.41126	5.17131	4.56192	4.9329	4.53163	4.10925	4.37206
HILIC_negative_303_051a4_442	5.03351	5.55734	5.44137	5.16469	5.37173	5.93315	5.87922	4.97698	6.05711	5.43437	5.71151	5.54634	5.02632	5.65115	5.45211	4.83485
HILIC_negative_303_0627a1_754	3.29758	3.2703	3.52367	2.87865	3.39198	3.17907	2.79259	3.08095	3.81326	3.8688	4.07868	3.56541	3.26951	3.35153	3.7118	3.21534
HILIC_negative_303_0627a2_026	4.39184	3.20571	3.47112	3.29797	3.2983	3.90044	3.73477	3.89733	3.79593	3.89711	4.14585	3.57832	4.47655	3.94224	3.63449	3.45107
HILIC_negative_303_0631a3_11	3.4202	3.34204	3.39388	3.36087	3.29558	3.53948	3.30651	2.90257	3.4516	3.48504	3.63362	3.29114	3.64475	3.5622	3.42714	3.24531
HILIC_negative_303_0631a5_22	3.64299	4.37408	4.57741	4.07465	4.0888	4.13207	4.11187	3.90487	3.333	3.83351	3.99368	4.12093	5.30684	4.8911	4.72176	3.97779
HILIC_negative_303_0635a5_07	4.30879	4.30557	4.82003	4.4381	4.12759	4.4603	4.29476	4.47324	3.81761	3.85582	4.84702	4.56896	4.75776	4.92718	4.89882	3.56887
HILIC_negative_303_0884a0_749	4.99523	5.05554	4.89224	4.82679	4.15377	5.3859	5.07261	4.99355	5.30913	5.43876	5.47891	5.32936	5.50206	5.32489	5.06358	5.07793
HILIC_negative_303_1094a6_398	4.74883	4.59047	4.51358	3.72506	3.97717	5.0467	4.55552	4.59655	5.02816	4.90703	4.51788	4.72601	4.6099	4.84867	4.79004	4.71449
HILIC_negative_303_1204a6_751	4.09521	4.62745	5.06339	4.95011	4.31649	3.31327	4.16382	3.80268	4.94577	4.12263	4.86781	5.72964	4.62901	4.89397	4.9228	4.63137
HILIC_negative_303_1207a7_109	4.5616	4.12995	4.74422	3.64866	3.66245	5.27729	4.46642	4.08174	4.71548	4.65385	4.66012	5.54873	5.2542	5.08518	5.46192	4.61489
HILIC_negative_303_1354a1_607	5.61755	5.56338	5.3231	5.34441	4.23449	5.74455	5.49036	4.87798	5.66917	5.87654	5.89538	5.85965	5.54541	5.20901	5.17974	5.38933
HILIC_negative_303_2183a1_2	4.78662	4.75882	4.59874	5.41717	5.16527	3.89442	4.87568	4.35403	4.48902	4.01352	4.52686	4.75777	3.88848	4.71487	4.85227	5.16153
HILIC_negative_303_2372a0_961	4.05245	4.09539	4.02326	4.11147	4.10686	3.95763	4.0339	4.22798	4.05454	4.06252	4.19924	4.14453	3.98689	3.96995	3.98112	4.07968
HILIC_negative_304_0683a8_169	5.64153	4.63484	4.87891	4.93471	3.69751	3.87849	4.1201	4.39522	3.87029	3.76309	5.08146	4.40335	5.22645	4.19405	4.43856	4.03207
HILIC_negative_304_1045a6_719	4.48605	4.46584	5.39565	3.9465	4.48167	4.80632	4.48888	5.00492	5.15875	4.2188	5.17145	4.07597	4.04932	4.95726	4.75411	4.39941
HILIC_negative_304_1046a1_508	5.15632	4.87277	4.40798	5.07172	4.95511	5.12368	4.80411	4.14463	5.17841	4.97225	4.84303	4.85784	3.45348	4.83715	4.88457	4.98013
HILIC_negative_304_1153a8_107	4.09206	4.40294	4.53986	5.16404	4.39431	4.69528	4.50674	3.59067	4.09663	4.19546	5.0663	4.5906	4.37626	4.68979	4.55438	4.53232
HILIC_negative_304_1158a8_237	4.53049	4.58342	4.95372	5.07081	4.5076	4.81626	4.82014	3.8295	4.87902	4.69357	4.77922	4.78251	4.52969	5.0153	4.84103	5.06735
HILIC_negative_304_1513a7_401	4.1496	4.11443	4.58354	4.80626	4.18949	4.18818	4.04421	3.73039	4.49952	3.97372	5.12108	4.3979	4.39258	4.27759	3.93667	4.22558
HILIC_negative_304_1522a7_239	4.30094	4.21218	4.93435	5.4591	4.02633	4.33525	4.16195	3.46355	4.38372	4.09644	5.05281	4.70606	4.76734	4.32455	4.61198	4.05982
HILIC_negative_304_2405a0_939	5.10027	5.12115	5.05049	5.14282	5.15093	4.94831	5.04817	5.49719	4.85452	4.89615	4.93015	5.11137	5.2758	5.0006	5.05081	5.07882
HILIC_negative_304_8952a2_899	2.09557	2.05492	2.20056	1.79327	2.11341	1.64496	2.04231	1.79507	1.73933	2.09621	2.47923	2.39922	3.43821	2.40981	2.51329	2.57088
HILIC_negative_305_0679a5_216	5.30213	5.07854	4.72834	4.98549	3.72705	5.30454	5.07306	4.66952	4.84969	5.37107	5.71462	5.35208	5.52111	5.51224	5.07306	4.92306
HILIC_negative_305_0704a2_462	4.87902	5.34584	6.14052	4.6887	4.50994	5.11155	5.16842	4.37478	4.20012	4.47772	5.67747	5.42991	5.61228	5.17872	4.15815	7.28149
HILIC_negative_305_0875a6_758	5.14265	5.07666	5.2107	4.6715	4.92057	5.75288	5.14576	4.73967	5.73534	4.89917	5.1007	5.36782	5.08263	5.58967	5.23019	5.66229
HILIC_negative_305_0881a7_428	5.81387	5.09602	5.73039	4.97591	5.34641	5.4639	5.11912	4.74405	5.69562	5.36819	5.19801	5.41707	4.89451	5.96588	5.51004	5.65038
HILIC_negative_305_0886a7_906	5.53322	5.15678	5.44129	4.82487	4.83697	5.43844	5.32767	4.87833	5.80617	5.54042	5.44327	5.37516	5.48016	5.86226	5.24963	5.3887
HILIC_negative_305_0887a7_826	5.52715	4.96968	5.69753	4.88272	5.18227	5.1859	5.54523	4.77657	5.92875	5.27381	5.24054	5.2172	5.48938	6.02227	5.76846	5.28453
HILIC_negative_305_1036a1_145	5.57642	5.80994	5.32519	5.13918	5.07092	5.38405	5.29167	4.83297	5.2902	5.67332	5.42053	5.95802	6.43348	5.58125	5.82681	5.57921
HILIC_negative_305_1062a0_755	5.16425	5.38486	5.17174	5.09997	4.74109	5.38874	5.23626	5.0496	5.3105	5.45982	5.40588	5.4657	5.57075	5.36446	5.15968	5.16646
HILIC_negative_305_1358a7_988	4.78261	4.50202	5.23812	4.34495	4.36736	4.64594	4.35126	4.26044	4.83671	4.76621	4.80692	4.80101	4.50116	5.25737	4.31212	4.75175
HILIC_negative_305_136a7_908	4.72184	4.5075	5.30533	4.40467	4.50992	4.5734	4.43078	4.21062	4.28912	4.61062	4.97311	4.85886	4.46156	4.89896	4.2735	4.63985
HILIC_negative_305_1528a1_009	4.60342	4.89344	3.96776	4.59983	4.69958	5.05821	3.61855	4.65933	4.5394	4.65148	3.01718	3.41408	3.77648	4.03339	4.55122	4.62701
HILIC_negative_305_16a5_088	4.77501	4.60235	4.94262	4.80312	4.71829	4.69441	4.78676	4.24837	4.73043	4.76878	4.56404	4.64475	4.12454	4.92294	4.5128	4.63697
HILIC_negative_305_1605a5_229	4.78311	4.517	4.82175	4.58026	4.79431	4.58867	4.71977	4.13589	4.75683	4.60515	4.67326	4.59598	4.13452	4.76901	4.55208	4.45053
HILIC_negative_305_1766a0_966	3.50322	5.63554	3.96796	4.1587	5.19114	5.34287	3.77148	3.91245	5.06309	3.74224	4.24975	5.25206	3.88943	3.94148	4.80641	4.1933
HILIC_negative_305_1784a0_741	3.98624	5.37625	4.0703	4.39281	4.91069	5.17702	4.50389	3.89047	5.27265	4.29308	4.27765	5.07244	4.00284	4.32273	4.70624	4.34661
HILIC_negative_305_188a1_098	4.09869	3.88853	2.98495	4.66093	4.60765	4.33446	4.55674	3.41003	5.49739	4.11326	3.88463	4.18626	3.12916	4.61132	4.67741	4.30728
HILIC_negative_306_0836a7_497	5.21648	5.2243	5.03942	3.25516	4.1894	5.19863	5.29665	5.52343	4.81309	5.30755	5.51349	4.93588	5.80957	4.88033	4.82224	5.17607
HILIC_negative_306_1184a6_763	4.29942	4.1075	4.36183	3.92457	4.3296	4.8318	4.21156	3.64026	5.14481	3.97467	4.15194	4.57364	3.70618	4.68278	4.29411	4.33464
HILIC_negative_306_1196a7_698	4.65178	4.20898	4.8647	4.30517	4.78641	4.45773	4.70621	3.6962	4.12742	4.83175	4.35258	3.99753	2.90614	4.65686	4.2949	3.95384
HILIC_negative_306_1306a8_217	3.85048	4.00769	4.12792	4.68291	4.1458	4.28978	4.1477	3.91197	4.37201	4.0665	4.78877	4.11221	4.14884	4.42928	4.0579	4.2036
HILIC_negative_306_1352a1_654	4.03454	3.9603	5.29016	5.48189	4.74156	4.75039	5.51935	3.89625	4.18256	5.10401	5.77729	4.81369	5.12193	4.16219	4.83063	4.86809
HILIC_negative_306_1353a1_323	4.97398	4.11698	4.54431	4.95897	3.96177	4.93648	4.58955	3.89696	4.7151	4.74664	5.01015	4.7535	3.92992	5.20654	4.24597	4.52259
HILIC_negative_306_8928a2_901	2.05091	2.08333	2.1619	1.63032	2.18643	2.04001	1.81305	1.64566	1.73657	1.95431	2.48388	2.39749	3.08557	2.16815	2.5381	2.4999
HILIC_negative_306_9933a2_207	2.88968	3.98951	2.56459	3.30651	3.93495	4.39352	3.89384	4.49349	4.82214	4.28845	4.40914	4.54372	4.50129	4.01766	4.57689	4.216
HILIC_negative_307_0091a4_039	3.61579	4.52396	5.09998	4.71372	4.43241	4.53516	4.77866	4.42983	4.33163	4.71855	4.64429	4.60668	4.83985	4.93714	4.37468	4.42365
HILIC_negative_307_0829a1_994	5.9658	5.7447	5.51569	5.57501	5.17424	5.99933	5.76794	5.27887	4.86628	5.94763	6.14082	5.73913	5.05968	6.18337	5.10387	5.55134
HILIC_negative_307_083a0_779	5.40626	5.28166	5.11721	4.81646	4.47326	5.36355	5.09122	4.80381	5.50974	5.19371	5.56741	5.40747	5.72625	5.34939	4.79562	5.19862
HILIC_negative_307_0831a1_227	5.51099	5.70396	5.28214	5.43508	5.77928	6.0061	5.8556	5.28092	5.49752	5.7989	5.88276	5.50567	5.96723	5.9917	5.39436	5.51439
HILIC_negative_307_0831a1_287	5.87927	5.99622	5.56255	5.49589	5.79453	6.11776	5.96639	4.97639	5.43803	5.73952	5.63224	5.412	5.16239	5.92923	5.33583	5.45617
HILIC_negative_307_0847a2_8	5.01237	5.31316	5.48844	5.17333	5.31058	5.31746	5.20481	5.65599	5.40177	5.51861	5.78308	5.32819	5.79697	5.50614	5.53606	5.93195
HILIC_negative_307_0851a5_023	4.77372	4.6926	4.77247	4.84279	4.2381	4.9724	4.69589	4.8148	4.89701	4.98328	5.24786	4.995	4.91365	5.04564	5.09692	4.98961
HILIC_negative_307_0851a3_368	5.42309	5.45169	5.31848	5.34455	5.41969	5.63659	5.47442	5.42484	5.36949	5.40088	5.72995	5.36758	5.1134	5.64223	5.41089	4.79015
HILIC_negative_307_0856a3_211	4.78302	5.54374	5.34376	5.31429	4.70771	5.57254	4.81485	5.7425	5.28177	5.61901	4.96875	5.52796	5.80803	5.65012	5.53512	6.22424
HILIC_negative_307_1216a1_274	5.33598	5.22561	4.95297	5.59273	4.84267	5.64309	5.18764	4.823	5.09941	5.36406	5.31629	5.30713	4.65255	5.32789	5.39401	5.04891
HILIC_negative_307_1671a5_082	4.95512	4.67364	4.68613	4.4143	3.76698	5.23164	4.40564	4.9414	4.64093	4.88176	4.87594	4.89661	4.9014	4.91792	4.94309	4.49331
HILIC_negative_307_1921a0_732	4.00053	6.30955	4.4071	4.48402	5.7104	5.92663	4.3077	4.11506	5.82656	4.41107	4.25157	5.67734	4.19555	4.33189	5.24922	4.27527
HILIC_negative_307_1922a0_962	3.90537	6.54206	3.92133	4.72317	6.01387	6.0633	4.17401	4.26971	5.95381	4.3875	4.63689	5.94648	4.189	4.16273	5.48501	4.5329
HILIC_negative_308_0893a5_221	4.11074	4.28106	4.21567	4.00478	3.69781	4.38743	4.57239	3.6518	4.82105	3.99991	4.72882	4.4885	4.56524	4.36885	4.53548	4.08049
HILIC_negative_308_0991a7_843	6.57157	6.4785	6.328	4.62516	5.89716	5.94381	6.06786	6.26692	7.04336	6.26009	6.63684	6.26512	6.7111	6.48344	6.58548	5.89387
HILIC_negative_308_0996a6_392	3.82438	4.41513	4.46583	3.04281	4.97833	4.7794	4.87815	4.2563	4.89059	5.13072	4.86532	4.44804	4.96009	5.52902	4.7152	4.95269
HILIC_negative_308_1255a6_784	3.42153	4.05794	4.43511	4.71713	4.40863	4.10556	3.99447	2.92821	4.06203	3.30508	4.66231	4.49152	4.58329	3.79498	3.59251	4.35755
HILIC_negative_308_151a1_637	5.82965	4.19773	4.91169	4.38137	4.19277	5.32747	4.655	3.81503	4.99376	3.6905	4.21004	3.3648	2.96984	5.46612	3.72454	3.00038
HILIC_negative_308_9918a2_208	3.16792	4.04082	2.93229	3.44958	3.96156	4.53071	4.00839	3.93934	4.81118	4.40545	4.44343	4.92474	4.63012	4.23566	4.30665	4.62098
HILIC_negative_309_0457a2_986	3.33089	5.67483	5.48261	4.84686	4.80975	6.05109	5.71756	5.97258	4.25718	6.18422	5.9267	6.03954	5.87798	5.68936	5.87124	3.00563
HILIC_negative_309_0985a1_277	5.46453	5.4388	5.19346	5.12263	4.50023	5.61078	5.24719	5.06341	5.43321	5.66329	5.48401	5.53755	4.38712	5.42529	4.89887	5.40876
HILIC_negative_309_0987a5_23	4.86786	4.55034	4.42013	4.65126	3.59984	4.95574	4.54097	4.50075	5.04554	4.97867	4.98235	4.82206	4.79465	5.04568	4.89422	4.61055
HILIC_negative_309_1351a1_431	5.08514	4.30541	5.0089	5.65323	3.93941	4.82974	4.99452	4.68172	4.78529	4.94345	5.48926	5.88374	3.18281	5.81826	4.64513	4.92448
HILIC_negative_309_1461a3_155	3.55547	4.44967	4.75375	4.41423	4.50689	3.49508	3.79913	4.33261	3.77517	3.52834	4.75002	4.50998	4.09546	4.83172	4.42939	3.73567
HILIC_negative_309_175a0_686	5.2281	5.5109	5.85464	5.41082	5.62118	5.93861	5.50651	5.66597	5.58065	5.61104	5.63928	5.57279	5.46535	5.64573	5.6677	5.55883
HILIC_negative_309_2083a0_958	3.73892	5.42404	4.60956	4.5002	4.87863	5.20213	4.35601	4.72118	5.23286	4.76448	4.88416	5.19984	4.43711	4.60359	4.82287	5.33176
HILIC_negative_309_8873a3_4	4.15962	4.7058	4.32653	4.17824	4.60986	4.38085	4.18487	3.90698	3.79582	4.17968	4.36206	4.02237	4.10309	4.26914	4.50406	4.38879
HILIC_negative_309_9521a7_654	2.52045	3.73559	3.05553	1.83368	3.82536	3.73754	3.762	3.70874	4.03769	4.10773	3.96658	3.67119	3.81642	3.41303	3.12726	3.97554
HILIC_negative_310_0572a4_337	3.19544	2.58783	3.09516	3.24214	3.062	3.27997	3.53949	2.96639	3.3038	3.33169	3.27376	3.26797	3.13327	3.49545	3.23818	3.16046
HILIC_negative_310_0573a5_216	2.39476	3.12506	3.16955	3.95845	3.74231	3.43856	3.73573	3.55514	2.5442	3.70144	3.15836	3.26892	3.79487	2.54348	3.56262	3.079
HILIC_negative_310_0574a5_392	2.8327	3.09523	2.5678	2.51369	4.33415	4.08444	4.25332	2.90327	4.7679	5.06135	4.42232	4.67084	4.41121	4.7814	4.38925	4.75344
HILIC_negative_310_0747a3_198	3.34907	3.02386	3.22615	3.10689	3.60547	3.60479	2.98603	2.78954	3.48198	3.40107	3.37871	3.39169	3.13881	3.4615	3.21633	3.22425
HILIC_negative_310_0969a6_735	4.33464	4.34895	4.8458	4.36309	3.86957	4.44771	4.27609	3.99991	4.91452	3.6476	4.1455	4.46106	4.30897	4.51899	4.35272	4.2027
HILIC_negative_310_1302a1_141	4.28706	4.203	4.53104	4.12398	4.36231	4.00206	4.44956	4.55623	4.91118	4.73273	4.57526	4.93407	4.50552	4.56833	4.66586	5.14155
HILIC_negative_310_8795a5_942	5.20198	5.01431	4.27003	5.54671	4.91772	5.24741	5.0369	4.66022	5.2947	4.59203	5.44895	5.3854	5.05171	5.06775	5.25244	4.60407
HILIC_negative_310_8798a5_02	5.34921	5.25402	5.1921	4.33189	5.25931	4.8214	5.32955	5.26772	5.09435	5.15944	5.10332	5.15462	4.92552	5.22	5.17426	5.10051
HILIC_negative_310_8798a5_084	5.2332	5.24327	5.0969	5.26134	5.2173	4.91731	5.25013	5.30253	5.12916	5.19425	5.13813	5.18943	4.96033	5.20272	5.20906	5.13532
HILIC_negative_310_8799a5_852	5.06211	4.83677	4.99736	5.40355	4.77462	5.10446	4.89604	5.16909	4.8305	5.08366	5.12447	5.09305	4.72578	4.77544	5.05131	5.3242
HILIC_negative_311_0765a1_286	5.13503	5.09012	5.16246	4.79267	4.33819	5.56958	5.22805	5.14944	5.39533	5.60984	5.50562	5.488	4.84698	5.61333	5.00791	5.21066
HILIC_negative_311_0768a5_236	4.68185	4.8416	4.52105	4.44176	4.26576	4.8299	4.88061	4.74642	5.35814	5.18787	5.40216	5.02173	5.44768	5.41516	4.86272	4.92396
HILIC_negative_311_0988a7_709	5.05775	5.10617	5.13824	4.75139	5.07279	5.25712	5.01174	5.7637	5.21439	5.29537	5.17397	5.4416	5.64011	5.22718	5.23268	5.25962
HILIC_negative_311_1254a3_39	5.81195	4.00388	4.54332	4.07774	4.05558	5.6352	3.59801	3.55973	5.42976	5.76608	5.45138	5.21217	4.37271	5.36482	5.03127	5.55107
HILIC_negative_311_1696a0_738	5.36051	5.53869	5.83934	5.59448	5.79416	5.45392	5.70656	5.5937	5.65022	5.71155	5.63472	5.61131	5.43574	5.7123	5.73574	5.5906
HILIC_negative_311_2235a0_736	4.91891	5.27075	5.17782	5.24722	5.01794	5.27284	4.91834	5.09805	5.10419	5.16945	5.08242	5.30042	4.95344	5.08539	5.09332	5.38368
HILIC_negative_311_224a0_95	4.38257	5.39841	4.99766	5.28954	4.92677	5.06452	4.8821	5.19344	5.02028	5.04139	5.24605	5.31703	4.7231	4.90453	5.115	5.36883
HILIC_negative_311_8822a1_148	4.06207	4.5369	4.14683	4.58698	4.1724	4.48913	4.27464	4.02283	3.5944	3.73017	3.56763	4.02792	3.84477	3.78631	3.82776	4.05283
HILIC_negative_312_0729a4_903	4.02372	3.78353	3.64736	3.47478	3.29005	3.94637	3.94023	3.99788	3.58295	3.91266	4.26515	4.15446	4.73352	4.50997	4.13918	3.91196
HILIC_negative_312_073a6_786	3.99016	3.33864	3.29462	4.3946	2.71649	3.96738	4.10523	3.59214	4.1079	3.15998	3.82067	4.62967	3.97309	3.93779	4.06637	3.82651
HILIC_negative_312_1093a5_218	4.77636	4.5011	4.73893	4.64577	4.24242	5.15008	4.64819	4.71375	5.28102	5.06247	4.83679	4.97341	4.71097	5.08504	4.98359	4.56741
HILIC_negative_312_8805a7_053	5.14852	5.03796	4.64255	4.82419	5.14085	5.12728	5.35493	4.81864	4.93003	5.1787	5.04265	4.19573	4.35401	5.10546	4.91438	4.7008
HILIC_negative_312_8808a5_945	5.76792	4.64358	5.65213	6.02414	4.57136	5.78005	5.50259	4.91698	5.56979	4.88675	5.72437	5.68235	5.40658	5.65092	5.36919	5.00156
HILIC_negative_312_8809a7_18	4.95436	5.24245	4.6754	4.53922	5.31978	4.98929	5.19659	5.61886	5.53169	5.3498	5.32712	4.33785	5.31582	5.29959	5.21708	5.57224
HILIC_negative_312_8809a5_214	5.61413	5.70145	5.52639	5.62445	5.66104	5.47929	5.6234	5.99307	5.61094	5.59157	5.65311	5.67905	5.52077	5.57169	5.56242	5.78851
HILIC_negative_312_881a5_851	5.63561	5.37396	5.51981	5.89183	5.30482	5.64774	5.37028	5.72834	5.39033	5.62382	5.63317	5.70174	5.203	5.55494	5.2305	5.76177
HILIC_negative_312_881a5_084	5.70318	5.70519	5.67592	5.71689	5.68665	5.58151	5.6821	5.9702	5.74419	5.77374	5.80303	5.8035	5.32272	5.57135	5.63543	5.73331
HILIC_negative_312_881a6_773	5.04016	4.90515	4.88741	5.00385	5.03557	5.14012	5.05505	4.95394	4.76057	4.57119	5.19247	4.86528	4.42172	4.76232	4.49584	5.15249
HILIC_negative_312_8811a5_018	5.70297	5.70454	5.67623	4.67502	5.69356	5.58166	5.68203	5.97037	5.74436	5.77391	5.8032	5.80367	5.17498	5.57151	5.6356	5.73348
HILIC_negative_312_8811a5_68	3.84867	4.10098	3.99918	2.8436	4.03157	4.01251	4.03375	4.53565	4.3813	4.17138	4.15998	3.8507	4.60927	4.18383	3.30047	3.44491
HILIC_negative_312_8811a5_385	4.91122	5.06681	4.98139	4.82518	5.09636	4.76031	4.88195	4.71366	4.9524	5.09711	5.31375	5.15351	4.97246	4.98965	4.95318	4.97928
HILIC_negative_313_0705a5_225	4.66983	4.46421	4.26252	4.40818	4.43197	3.97442	5.09029	4.42657	4.51021	4.36466	4.87343	4.47496	4.11773	4.69924	4.71286	4.33465
HILIC_negative_313_0937a5_366	5.14008	4.9634	4.87099	4.76728	3.49348	5.36024	4.9834	4.92284	5.60488	5.58462	5.49624	5.34199	5.59674	5.5244	4.65633	5.07322
HILIC_negative_313_0941a5_226	4.83093	4.08195	4.35958	4.50734	3.59429	4.85513	4.20862	4.51876	5.00632	4.90505	4.98583	4.75405	4.99529	4.95345	4.71048	4.58969
HILIC_negative_313_1175a5_496	3.32369	4.40558	4.49427	3.512	4.229	4.47929	4.1449	3.57512	4.70474	4.12028	4.85524	4.30307	4.64769	4.06426	3.9796	4.13197
HILIC_negative_313_1407a7_352	3.81101	4.44771	4.84639	4.64446	4.39859	3.52044	4.34691	3.93253	4.56066	4.16416	4.90803	4.61725	3.96576	5.26942	4.75669	4.72796
HILIC_negative_313_239a0_738	5.01078	5.46573	5.34967	5.65142	5.30712	5.11261	5.13447	5.33259	5.15001	5.1463	5.26087	5.52342	5.38765	5.2549	5.06426	5.32603
HILIC_negative_313_2397a0_94	4.81654	5.63555	5.47765	5.86593	5.49919	5.23513	5.25758	5.52906	5.46	5.20882	5.47827	5.69596	5.33502	5.38225	5.30103	5.49466
HILIC_negative_313_879a1_144	4.06346	4.66362	4.34603	4.46498	4.20086	3.90103	4.20996	4.09259	3.63479	3.35836	3.62553	4.07997	3.99741	3.90792	3.98129	4.10619
HILIC_negative_314_0892a6_48	4.15356	3.80618	4.00071	3.99576	3.08861	3.99646	3.64361	3.80265	4.48551	3.86798	3.98282	3.96315	4.09004	4.25931	4.11963	3.77968
HILIC_negative_314_1727a6_452	4.0477	4.24925	4.27516	4.54532	4.40813	4.39814	4.25757	3.73153	4.19973	3.82171	4.68903	4.40764	4.73496	4.53446	4.30008	4.07262
HILIC_negative_314_1728a3_718	4.31106	4.43924	4.68375	4.75159	4.24853	4.33276	4.56097	3.79343	4.44756	4.05987	4.84147	4.64049	4.88295	4.81958	4.69184	4.18125
HILIC_negative_314_2092a5_287	3.6016	4.11933	4.48549	5.6013	4.37651	4.45375	4.4607	3.43768	4.43504	4.2036	4.65181	4.35862	5.28519	3.95668	3.97841	4.01191
HILIC_negative_314_8787a5_855	5.43759	5.20771	5.33982	5.65139	5.07578	5.46575	5.17386	5.54051	5.54361	5.45696	5.45428	5.49601	5.08965	5.04983	5.34454	5.5716
HILIC_negative_314_8787a5_677	3.76336	4.2163	4.12482	3.86685	4.21076	3.92144	3.89361	4.55978	4.37059	4.10859	4.14126	2.44824	4.58874	4.19965	3.37822	3.6446
HILIC_negative_314_8788a5_084	5.64259	5.59403	5.60818	5.64456	5.57902	5.32629	5.49017	5.65615	5.52185	5.71565	5.75386	5.57856	5.32177	5.44539	5.62387	5.70104
HILIC_negative_314_8789a6_781	4.87509	4.82941	4.97792	4.84151	4.9529	4.92895	4.9077	5.03666	4.76932	4.45807	5.204	4.68347	4.10598	4.47554	4.50085	4.91033
HILIC_negative_314_879a5_018	5.60778	5.55852	5.57562	4.56536	5.54829	5.02468	5.45494	5.89861	5.75126	5.93852	5.97203	5.77533	5.34513	5.62297	5.78901	5.83744
HILIC_negative_314_8793a5_388	4.71599	4.86156	4.70827	4.61785	4.7541	4.55086	4.60499	4.47878	4.71668	4.8519	5.07718	4.87942	4.69164	4.67851	4.65647	4.7042
HILIC_negative_315_0259a0_931	2.87895	2.79613	3.0203	2.56625	2.90283	3.06625	3.2612	4.09251	2.37742	2.86169	2.58491	2.32854	4.4347	2.73075	3.92776	3.42948
HILIC_negative_315_0813a7_706	5.25385	5.55909	5.34365	5.36982	5.64725	5.53158	5.64921	4.9972	5.59349	5.65539	5.49067	5.53911	5.19246	5.56433	5.50138	5.56093
HILIC_negative_315_0883a1_448	5.27393	4.70074	4.69643	4.69867	3.95205	5.08527	4.56313	4.45007	3.82842	4.97592	5.84511	4.56236	5.10305	5.57248	3.36054	3.46219
HILIC_negative_315_1246a1_508	6.38261	6.43631	6.10559	6.24059	6.40326	5.7308	6.56028	5.53111	5.48254	6.59103	4.71293	6.36717	4.08687	6.21901	6.30707	6.31334
HILIC_negative_315_1314a8_245	3.73615	3.87088	4.466	3.46647	3.86882	3.58699	3.89006	4.29981	3.82066	3.82628	3.99741	3.82378	4.45605	4.44678	3.70675	3.96181
HILIC_negative_315_1365a0_719	4.7321	5.1822	5.19548	4.55352	5.26545	4.90373	4.9492	4.66759	5.52152	5.48264	4.58376	5.20632	4.61757	4.98347	4.98284	4.98088
HILIC_negative_315_1459a2_132	4.37746	4.67587	5.20366	5.12465	3.369	4.97135	5.34902	3.40072	4.87418	4.83699	3.78284	5.10413	3.36698	5.16159	3.28144	5.75712
HILIC_negative_315_1819a1_061	4.72217	4.49102	4.82634	4.91364	5.16717	4.88151	4.68487	4.48921	5.18105	4.74075	5.17271	1.93662	4.33262	5.2083	4.84293	4.64896
HILIC_negative_315_2177a1_118	4.16731	4.50207	4.74748	4.65787	4.77911	4.85775	4.6344	4.30741	4.88128	4.82917	4.52457	4.52773	3.96868	4.70676	4.64599	4.63377
HILIC_negative_315_2542a5_833	3.99843	4.44477	4.567	3.44083	4.39323	4.38634	4.27809	4.05515	4.47198	4.40984	4.38192	4.55367	3.98665	4.18507	4.44095	4.39936
HILIC_negative_315_2545a5_651	3.72281	4.06932	4.06655	4.00196	3.99789	4.04533	3.92015	3.97334	4.34895	4.15751	4.05182	4.19918	4.2038	4.08479	4.10372	3.7648
HILIC_negative_315_2547a6_764	4.08242	4.2694	4.30222	3.65268	4.46266	4.31132	4.2157	4.17349	4.47315	3.86791	4.45206	4.3319	4.11985	4.21277	4.15923	4.33907
HILIC_negative_315_2553a0_736	5.0478	5.34944	5.25328	5.6536	5.5621	5.10545	5.17211	5.21246	4.99869	5.19374	5.12758	5.64464	5.10711	5.45728	5.19204	5.33465
HILIC_negative_315_2553a0_943	5.27781	5.54687	5.51149	5.95015	5.78101	5.26161	5.26542	5.40931	5.0578	5.29262	5.32042	5.87015	4.98049	5.60508	5.38221	5.45627
HILIC_negative_316_0414a6_359	4.48593	5.00794	5.06174	2.40252	4.85769	4.86249	4.8031	4.4557	5.12712	4.95549	4.88249	5.16116	4.6931	4.92126	5.21473	4.9174
HILIC_negative_316_0825a5_218	4.4705	4.53282	4.54991	4.52372	4.22779	4.67092	4.49507	4.21686	4.68812	4.72492	4.52123	4.72183	4.02428	4.78277	4.74483	4.42827
HILIC_negative_316_1518a7_376	4.04159	4.69799	5.16645	5.79044	4.70296	4.30723	4.35796	3.93522	4.5016	3.92227	4.67129	4.34501	4.84268	4.22903	4.12474	4.27196
HILIC_negative_316_152a6_829	4.53374	4.82185	5.17711	4.85716	4.68487	4.94987	4.78548	4.19943	4.75001	3.93394	5.05244	5.2042	4.8217	5.00284	4.92556	4.71554
HILIC_negative_316_1882a6_431	3.97979	4.19786	4.2938	4.92508	4.71503	4.52057	4.26713	3.58236	4.57341	4.26577	4.98774	4.66374	4.65594	4.86152	4.42235	4.30613
HILIC_negative_316_1883a6_058	3.9493	4.39634	4.3872	4.27793	4.35629	4.73234	4.32906	3.41059	4.61926	4.2479	4.87194	4.74153	4.97081	4.05964	4.58263	4.44313
HILIC_negative_316_8758a5_084	4.92938	5.13993	4.84076	5.06717	5.0573	4.84639	4.99205	5.08236	4.96009	4.87222	4.87569	5.04456	4.70056	4.85853	4.862	4.99065
HILIC_negative_316_8761a5_856	5.10546	4.67246	5.01335	5.341	4.74835	5.12293	4.75138	5.12008	5.08594	4.62492	5.04019	5.04486	4.57045	4.93242	4.48158	4.91193
HILIC_negative_316_9481a6_376	5.65671	5.68296	5.69625	3.67894	5.66115	5.68447	5.64401	5.73869	4.52078	5.5498	5.54475	5.83434	4.8428	5.52683	5.6071	5.7315
HILIC_negative_317_0425a5_087	2.66021	3.25967	3.17626	3.26448	3.46091	2.32444	3.0078	3.15021	2.92475	2.99695	2.50931	2.64543	2.54623	2.7851	3.04503	2.84535
HILIC_negative_317_0652a6_501	4.53095	4.59	4.69395	4.32754	4.27817	4.86325	4.72629	4.28145	4.892	5.16589	4.29177	4.63432	4.81767	4.96296	5.42233	4.53074
HILIC_negative_317_1016a6_771	4.43879	4.46014	5.11506	4.29109	4.82578	5.02407	4.76432	4.91314	4.78735	5.23584	4.99961	5.13788	4.47468	5.25539	4.63884	5.33211
HILIC_negative_317_1036a1_107	5.07692	4.97775	4.72711	4.92014	4.08344	5.40765	4.5356	4.49089	5.12329	5.42145	5.06749	5.1793	4.81214	5.27978	4.9962	4.81181
HILIC_negative_317_14a0_747	4.33253	4.39882	4.31361	4.36736	4.14217	4.59165	4.57372	4.2172	4.78885	4.60524	4.58977	4.58103	4.24606	4.59759	4.48918	4.55339
HILIC_negative_317_1513a1_887	5.48787	6.04212	6.29353	5.62735	5.92993	5.80144	5.69107	5.86731	5.80187	5.61709	5.73534	6.20391	5.9244	5.69271	5.74356	6.62538
HILIC_negative_317_1973a1_596	4.93875	5.30905	5.67719	5.41835	5.28347	3.43653	5.96661	4.74452	4.30954	5.43154	5.31757	5.23846	4.43008	4.97163	5.31923	5.44624
HILIC_negative_318_131a8_246	4.83295	4.37865	5.10843	5.04363	4.64693	4.49998	4.73937	4.61557	4.72463	4.64008	4.81875	4.67483	4.68698	4.82557	4.52543	4.45093
HILIC_negative_318_131a8_131	4.12384	4.99124	5.13004	5.10359	4.53512	4.74022	4.88488	5.08582	5.00204	5.54464	5.31959	5.08645	4.75617	5.58836	5.22767	5.22414
HILIC_negative_318_1594a4_462	4.60788	3.84215	4.23654	5.17698	5.02268	4.12985	4.53218	4.31273	3.14164	4.65313	5.07527	5.35017	4.86236	5.12977	5.19691	4.06579
HILIC_negative_318_1676a6_722	4.26066	4.62526	4.89362	5.18627	4.52512	4.91396	4.459	4.06463	4.80712	3.46586	5.34635	4.91957	5.24587	4.42112	4.21763	4.5289
HILIC_negative_318_8732a3_457	4.39477	4.52377	4.08308	3.98821	4.27375	4.01584	4.37514	4.36784	3.48564	4.12773	4.25144	4.22127	4.22731	4.29735	4.51113	3.9339
HILIC_negative_318_9056a4_833	4.29434	3.86844	4.27067	3.67008	3.86965	4.17952	3.90516	2.92996	4.16374	4.29667	4.16289	3.7955	3.10394	4.41834	3.93513	4.66968
HILIC_negative_319_0453a5_358	3.77758	4.41705	4.20107	4.89869	4.53741	4.92702	5.10891	4.39455	3.84251	4.25523	4.91444	4.85762	3.72981	5.63579	4.92185	3.77851
HILIC_negative_319_0828a1_042	5.14596	5.20697	4.88899	4.85798	4.61211	5.54705	4.83765	4.85018	5.24255	5.28556	5.59056	5.13629	5.67568	5.62889	5.08057	5.20768
HILIC_negative_319_0831a1_282	5.38844	5.37697	5.17284	5.14056	4.84362	5.54388	5.2557	5.14806	5.40551	5.54182	5.56358	5.4419	4.88903	5.42628	5.24849	5.14203
HILIC_negative_319_0835a1_957	5.64292	5.26015	5.40087	5.23872	4.27132	5.6926	5.48266	4.84368	5.4684	5.78427	5.82157	5.53876	4.84876	5.85493	4.88612	5.18061
HILIC_negative_319_1671a1_805	6.01367	6.6166	6.5681	6.37242	6.67686	6.81297	6.30851	6.04039	7.18096	6.05306	6.36542	6.96021	4.29213	6.40679	6.74366	6.48608
HILIC_negative_319_1671a1_732	5.9268	5.09894	6.5681	6.09036	5.31788	6.80774	6.26718	6.04038	7.18094	6.05304	6.3654	6.96018	4.391	6.40675	6.74362	6.48603
HILIC_negative_319_1921a1_103	4.93391	5.00483	4.48016	5.01654	4.10302	5.84088	5.4872	5.27499	5.79977	6.08127	6.14754	6.03587	5.0239	6.02422	5.07007	5.66307
HILIC_negative_319_1921a0_768	4.2885	4.22609	3.8954	4.45906	4.02694	5.2181	4.92367	4.67503	5.25045	5.5083	5.4992	5.43804	6.41195	5.4363	4.51573	5.24411
HILIC_negative_319_1922a0_92	4.506	5.7075	4.76002	4.82031	4.30253	5.34081	5.07927	5.04424	4.91227	5.17379	5.29902	5.23679	6.08656	5.15908	4.10847	4.93053
HILIC_negative_319_1924a1_279	4.02353	6.06606	5.25942	3.16072	3.24875	5.15749	4.7125	5.19452	5.07098	4.393	4.68383	4.38326	6.09064	4.4724	4.14628	4.12558
HILIC_negative_319_2286a0_721	3.34307	3.86255	3.83576	3.47799	3.62913	3.5519	3.70715	3.64094	3.0265	3.40524	3.55352	3.69011	3.57213	3.39996	3.73979	3.38421
HILIC_negative_320_0389a3_282	3.81595	3.6596	4.55863	4.86152	3.02312	5.29067	3.3181	2.66561	3.83678	5.29298	5.05813	5.39173	5.28249	5.1065	5.1069	2.41629
HILIC_negative_320_0737a3_08	4.47955	4.78868	4.59367	4.74539	4.89485	5.02402	5.14674	4.59016	4.22145	3.94969	4.91516	5.10555	5.03528	5.05044	4.97491	5.0926
HILIC_negative_320_0992a7_42	4.76314	4.18042	4.72676	4.47345	4.01826	4.12797	4.35124	4.4398	4.58585	3.93977	4.42611	4.51355	4.53818	4.48252	4.46613	4.08679
HILIC_negative_320_1464a7_99	3.83922	4.08451	4.00961	4.84636	3.90034	4.36752	4.04686	3.95115	4.14535	3.92262	5.26297	4.16395	4.49661	4.215	4.13069	4.33595
HILIC_negative_321_0094a1_878	3.1668	4.16074	3.34933	3.84915	4.12184	4.7355	3.99785	4.09682	4.70481	3.90218	4.2239	4.60057	4.12585	3.09323	3.13812	4.45796
HILIC_negative_321_05a7_704	3.75796	4.18289	4.1595	3.38233	4.35882	4.23373	5.22896	4.03835	3.81359	3.84093	5.16193	4.22239	4.39094	3.88454	4.006	3.92809
HILIC_negative_321_0848a7_709	5.3435	4.9749	4.97012	4.89166	4.90218	5.27649	5.08681	4.84113	5.21534	5.15292	4.942	5.09363	5.04425	5.06306	5.1218	4.99832
HILIC_negative_321_0983a1_153	5.27884	5.31351	5.00873	5.20266	4.33098	5.32659	4.99594	5.20703	5.80291	5.73291	5.47062	5.51235	5.75795	5.71697	5.41563	5.44716
HILIC_negative_321_0984a0_762	5.12215	5.01373	4.87804	4.91087	4.41684	5.27929	5.05927	4.88202	5.30442	5.39314	5.36847	5.27472	5.44059	5.38394	4.81057	4.69796
HILIC_negative_321_0989a1_963	5.67929	5.59244	5.36868	5.04671	3.78526	5.77456	5.54133	5.587	5.71353	6.06463	5.98068	5.92649	7.96255	6.02427	5.40605	5.7101
HILIC_negative_321_1021a1_293	5.64298	5.20531	6.1727	5.19443	4.09555	6.15908	5.30151	5.10433	5.66764	5.8734	5.70249	5.69355	5.26353	5.5938	4.89266	5.30968
HILIC_negative_321_1315a8_28	4.19167	3.8436	4.71037	4.28075	4.03858	4.05463	4.0995	4.10729	4.22694	4.50631	4.19579	4.22074	4.6579	4.69485	4.33848	4.07422
HILIC_negative_321_1353a1_679	5.0325	5.59276	4.83368	5.36887	4.91773	5.3442	5.13962	4.73038	5.75582	5.62698	5.25727	5.77086	4.50868	5.21225	5.59792	5.81471
HILIC_negative_321_1462a3_596	4.43294	4.52214	4.81327	4.37327	4.39231	4.44389	4.31117	4.21182	4.26858	4.43278	4.33447	4.32103	4.20221	4.05942	4.41702	4.76996
HILIC_negative_321_1482a1_333	5.34843	5.45638	6.09195	5.79782	5.29511	4.83462	4.90333	5.57682	2.92059	5.60623	5.85649	5.71773	4.91488	4.71303	5.10641	6.04211
HILIC_negative_321_1484a1_134	4.9616	5.20425	4.26393	5.99851	5.14977	5.45496	5.19537	4.88854	5.37948	6.01634	4.85091	5.38921	4.43893	4.86079	5.54999	4.9923
HILIC_negative_321_2116a0_689	4.46049	4.50436	4.86324	4.54087	4.82301	5.07793	4.70166	4.52425	4.74	4.82416	4.61737	4.89209	4.55587	4.5959	4.74705	4.69501
HILIC_negative_321_2444a0_719	3.59614	3.43829	4.5748	4.4564	4.06804	3.85821	3.42334	3.89488	3.24313	4.96636	4.39042	4.31308	3.8362	4.0622	4.97469	3.78372
HILIC_negative_322_0708a5_224	4.39882	4.09781	4.35326	4.35248	3.92368	3.82529	4.53791	4.55592	4.45937	3.78068	4.22908	4.57413	4.19633	4.67733	5.20559	3.81338
HILIC_negative_322_0952a5_02	4.16854	4.34303	4.13336	4.1094	4.00123	4.23162	3.75234	4.5582	4.67694	4.58151	4.55528	4.7421	4.87075	4.5358	4.58418	4.36626
HILIC_negative_322_1047a5_215	3.83071	3.74693	3.74618	3.43885	3.53329	4.6174	3.00017	3.78486	4.28182	4.44103	4.59628	3.62736	4.89991	4.71858	4.10936	4.36372
HILIC_negative_322_1297a3_159	4.08156	3.99686	4.53391	3.69271	3.98459	4.60522	3.69237	3.96346	4.28613	4.40509	4.39098	3.91276	4.0932	4.03955	4.36972	3.87553
HILIC_negative_322_1668a0_895	3.98362	4.02327	4.41314	3.17677	3.96679	3.67302	3.3493	3.74554	3.10694	3.74127	2.84322	3.60291	2.91532	3.34059	2.9516	3.67534
HILIC_negative_323_0073a1_878	3.23952	4.25838	2.75374	4.03875	4.27427	4.79236	4.08827	4.33001	4.80102	3.7805	4.4113	4.70474	3.58766	3.51334	4.15878	4.52664
HILIC_negative_323_078a2_053	5.94442	5.85516	5.53059	5.40438	5.33337	5.89064	5.62202	5.55296	6.04285	6.09115	6.10151	5.83495	6.1932	6.12913	5.59826	5.66286
HILIC_negative_323_099a7_687	6.06898	5.89767	5.50682	3.68466	5.15651	5.8346	5.56714	5.96036	6.20273	5.86853	5.86049	6.10407	6.53101	5.89639	5.94357	5.60232
HILIC_negative_323_0992a7_412	5.6736	5.39002	5.62279	4.96439	4.61098	5.08607	5.15565	5.3128	5.61224	5.29266	5.07059	5.47326	5.91969	5.4573	5.16258	4.91515
HILIC_negative_323_0992a6_421	5.41418	5.20775	5.45447	4.7321	4.99391	5.29218	5.3562	5.19872	5.30542	5.55678	5.53394	5.61508	5.37364	5.92316	5.92127	5.19804
HILIC_negative_323_1019a6_185	4.98506	4.78769	4.72468	4.37629	4.24288	4.57691	4.72674	4.79959	5.21378	4.94658	4.89244	5.12106	4.91914	5.16823	5.11897	4.976
HILIC_negative_323_1023a6_091	4.61533	4.57878	4.94279	4.73658	4.45671	4.8733	4.80868	4.7385	5.41031	5.00273	5.17499	5.42593	5.57065	5.3132	5.32072	4.95435
HILIC_negative_323_1135a0_757	4.84643	4.79258	4.55083	4.65092	4.32529	5.04564	4.82386	4.90612	5.35308	5.42427	5.31333	5.19376	5.12863	4.82939	4.57118	4.51048
HILIC_negative_323_1167a3_411	5.24013	5.15978	4.95024	4.62233	4.58927	5.33824	5.11779	4.78552	4.97804	5.67028	5.3652	5.29991	4.9997	5.5853	4.82808	5.20865
HILIC_negative_323_1209a4_994	4.27653	4.31946	4.00859	3.80387	3.63463	4.61081	3.89517	3.99578	4.56665	5.29853	4.73038	5.09722	4.9246	4.76961	4.25269	4.73269
HILIC_negative_323_146a1_335	4.58617	4.63597	5.6348	4.99164	4.91479	4.09375	4.98111	4.73267	4.69942	4.38867	5.41907	5.05636	4.87527	5.00103	4.91716	5.55563
HILIC_negative_323_1614a3_364	4.75356	4.88618	5.17498	4.83893	5.03356	4.94901	4.98576	4.68477	5.59662	4.64917	5.12746	5.44027	2.98412	5.22896	5.36214	4.91198
HILIC_negative_323_1637a1_364	4.52399	5.60376	5.09206	6.08215	5.39527	5.37295	5.19118	4.94669	5.38831	6.14678	4.73277	5.39244	4.29527	5.08924	5.37828	4.73054
HILIC_negative_323_1869a0_743	4.18549	5.21647	4.60646	4.62354	4.91832	5.28847	4.58153	4.2074	5.48585	4.53143	4.45576	4.81259	4.37932	4.61852	4.84595	4.36737
HILIC_negative_323_2237a0_937	3.61846	4.6567	3.49637	3.41774	3.98153	4.52418	3.38258	3.94885	3.74344	3.76088	4.3839	4.80624	3.45813	4.13537	3.92284	5.41671
HILIC_negative_323_2242a0_72	4.06238	5.01814	3.99284	3.87674	4.27046	4.96137	3.74275	4.11334	3.38648	4.02028	4.57804	5.01377	3.88739	4.45026	3.5591	5.72887
HILIC_negative_324_0231a4_007	3.85172	4.67416	4.50401	4.31719	3.94365	2.26775	3.92549	4.34434	4.53899	4.19025	4.78239	4.80721	4.89415	4.48046	4.49155	4.47317
HILIC_negative_324_1201a6_77	4.81503	4.47733	5.2259	4.02783	4.36704	5.25783	4.51887	4.38322	5.16351	3.97388	5.15657	5.02969	4.71412	4.99752	4.54433	4.9146
HILIC_negative_324_9336a5_345	4.18112	3.97363	3.83094	3.75852	2.28507	4.56217	4.08841	3.68358	4.45234	4.31914	4.12641	4.07516	4.18541	4.57253	4.12254	4.36315
HILIC_negative_325_0075a2_909	4.99144	4.7207	4.50305	4.26027	5.05025	2.41903	4.1847	3.82317	5.05981	4.84835	4.55572	4.49109	4.43792	4.89748	4.97227	4.67853
HILIC_negative_325_0938a5_046	5.03935	4.7812	4.7733	4.00653	4.20688	5.21466	4.87099	4.62553	5.40179	5.20712	5.16541	5.16827	5.24494	5.35591	5.02324	4.94791
HILIC_negative_325_0971a5_228	4.95828	4.53163	4.75728	4.60133	3.61105	5.06984	4.67137	4.45899	5.16312	5.077	4.98739	5.00348	4.9292	5.17887	4.97742	4.85513
HILIC_negative_325_1152a7_705	4.95836	4.93024	4.53809	2.74786	4.17235	4.65691	4.36595	4.67207	4.71566	4.88213	4.82478	4.54935	5.05816	4.76695	4.47456	4.76607
HILIC_negative_325_1886a5_057	4.79871	4.07608	4.14411	4.62628	4.33266	4.899	4.5267	4.14396	4.66868	4.73016	4.57156	4.24394	3.83686	4.89812	4.47133	4.68363
HILIC_negative_325_897a1_037	3.08436	4.8076	4.56605	4.11074	4.11917	2.6871	4.47108	4.13514	2.47818	3.06347	4.43614	3.39229	4.11227	3.1024	3.61098	3.61518
HILIC_negative_325_8975a0_774	2.91285	4.33056	4.14798	3.01853	3.19886	2.55224	3.94371	3.73472	2.16717	2.81549	4.31979	2.7751	3.88236	2.25267	3.89904	3.04555
HILIC_negative_325_9846a6_558	3.58553	2.76624	2.47222	2.40999	3.36181	3.52236	3.80537	3.25469	4.21567	3.25023	3.18454	3.80621	2.18816	3.57286	3.15484	4.01219
HILIC_negative_326_1725a4_183	4.3299	5.13927	4.49545	4.61214	4.67485	5.00998	4.86296	4.27454	4.65844	4.75337	5.03935	5.14325	5.46226	4.72496	5.29713	4.67864
HILIC_negative_326_2091a5_228	3.86572	4.04775	4.24325	4.6329	4.15868	4.17971	4.14039	4.06609	4.37912	4.05978	4.58002	4.58064	4.37151	4.05577	4.18319	4.01208
HILIC_negative_327_0605a3_157	3.29709	3.54913	3.68919	3.25795	3.72936	3.22005	3.58565	3.22022	4.1106	4.03196	4.26853	4.05002	3.97218	4.19698	3.85495	3.79111
HILIC_negative_327_0627a5_635	3.55585	2.24727	2.54719	2.75404	3.10454	3.66049	2.90396	3.12172	2.48048	2.96524	3.05467	3.12777	3.46684	3.05338	2.91492	3.45677
HILIC_negative_327_0879a3_567	5.66639	3.59666	3.31842	4.86892	3.23616	6.09998	5.9196	3.40987	5.54473	5.95082	5.3558	6.25142	4.64655	5.56647	4.95767	6.0738
HILIC_negative_327_088a4_526	5.36764	4.48181	4.6454	4.88644	5.15577	5.38095	5.77653	4.6798	5.63107	5.34112	4.78356	4.73699	3.75504	4.49854	4.92095	5.25705
HILIC_negative_327_0884a1_083	5.05378	5.15806	4.77606	4.2078	4.83061	5.16476	4.98761	4.71695	4.33692	5.16542	5.37422	5.26846	5.03767	5.62526	5.06386	5.06791
HILIC_negative_327_0947a0_759	4.57763	4.66002	4.2126	4.06028	4.2814	4.75711	4.70233	4.49879	4.72364	5.19965	4.9829	4.7618	5.15613	5.0731	4.5337	4.2791
HILIC_negative_327_1818a2_433	4.91016	4.41163	4.97156	3.80736	4.13348	4.82778	3.87763	3.28989	4.21345	4.79465	5.00249	5.4591	3.66499	3.97528	4.12976	3.52692
HILIC_negative_327_2179a1_102	4.94715	5.66468	5.64213	5.95526	5.91237	5.60197	5.87541	5.35041	5.74901	5.72675	5.53638	5.59752	4.98826	5.63117	5.59116	5.77315
HILIC_negative_327_2182a1_302	4.47167	5.39414	5.39552	5.21502	4.97415	4.91937	5.16562	4.82686	5.25284	4.93762	5.08313	4.96423	4.57833	5.19067	4.95429	5.1767
HILIC_negative_327_2186a1_001	5.19468	5.67698	5.89176	6.06966	6.00091	5.39705	5.30716	5.0446	5.65385	5.15662	5.15141	5.26188	4.81975	5.12697	5.12527	5.30734
HILIC_negative_327_2187a0_747	4.79928	5.31498	5.51229	5.29272	5.20697	5.1585	5.39892	4.77979	5.32216	5.22506	5.00822	5.14474	4.86881	5.16988	5.03843	5.31307
HILIC_negative_327_8811a1_033	2.83014	3.96535	3.69847	2.68665	2.57735	2.52148	3.57959	3.40243	2.04193	2.05043	2.95506	3.52831	3.50819	2.73474	2.73634	3.00113
HILIC_negative_328_0678a5_844	3.03496	2.38248	2.6988	2.03417	3.1036	2.96542	3.08092	2.39888	2.83853	2.79794	2.69637	2.86068	2.55022	2.75721	2.8703	2.76314
HILIC_negative_328_1077a6_083	4.43865	4.90833	4.84027	4.45793	5.01657	4.65806	4.79199	4.60821	4.53594	4.97039	4.99127	4.8545	4.11357	4.78853	4.75776	4.85173
HILIC_negative_328_1155a6_711	3.95696	4.42575	4.43789	4.42142	3.86408	4.49148	4.2433	4.69538	4.91998	3.03333	4.46309	4.20209	4.8053	4.25005	3.91565	3.62924
HILIC_negative_328_1233a0_768	4.123	4.46422	4.08976	4.41504	5.06414	4.37813	4.42905	3.86324	4.52786	4.61906	4.53283	3.98104	4.54614	4.31989	4.10976	4.00349
HILIC_negative_328_2247a5	3.85387	4.24701	4.48413	5.45062	4.47676	4.49626	4.33272	3.53793	5.01474	4.68447	4.41251	4.38494	5.44961	4.92238	4.65222	4.75572
HILIC_negative_328_2249a5_069	4.51977	4.44353	4.45247	5.66716	5.01606	5.00082	5.04632	3.58626	5.06647	4.7361	4.58897	4.75726	5.51617	4.99369	4.73374	4.8734
HILIC_negative_329_0669a5_064	4.43027	4.18081	4.46181	4.50261	4.58582	4.45076	4.2737	4.39765	4.03157	4.3313	4.69816	5.01157	4.5873	3.89568	4.52989	4.05495
HILIC_negative_329_0822a4_998	4.23851	4.40461	4.99612	4.56402	3.80764	4.7384	4.69469	4.64103	4.88426	4.83411	5.51188	5.3245	5.11076	4.95611	5.1731	4.94671
HILIC_negative_329_1034a3_165	5.97072	5.47536	5.48105	4.3452	4.46743	5.95696	5.04046	5.4696	6.39386	6.25264	6.53446	5.26287	3.88458	5.94163	4.70223	4.03831
HILIC_negative_329_1036a3_317	5.15879	5.19714	4.38466	5.12188	5.16889	5.34767	5.37609	4.7879	6.02449	5.60498	5.14341	5.31734	4.09661	5.86975	5.46099	4.84558
HILIC_negative_329_1037a0_795	5.68139	4.63477	4.67808	4.69611	3.38886	5.10868	4.76735	4.86266	5.74843	5.46049	5.63692	5.61765	5.51855	5.29003	5.21717	5.00935
HILIC_negative_329_1038a1_311	5.33818	5.74059	5.39107	5.37606	5.73512	5.7896	5.66542	5.39277	5.21572	6.00661	5.9385	5.82718	5.71912	6.00316	5.6379	5.82099
HILIC_negative_329_1038a1_18	5.62027	4.33967	4.98105	5.11992	4.94186	4.89193	5.0183	4.59447	5.1611	4.54769	5.87363	5.25804	5.84989	5.10254	5.15178	5.31925
HILIC_negative_329_1038a2_048	5.94975	4.58439	4.61875	4.40308	5.04622	5.62024	5.99838	4.15166	6.14782	5.86133	4.52786	6.02532	4.33838	5.83759	5.24357	6.4417
HILIC_negative_329_104a3_078	6.14163	5.64076	5.649	5.28359	4.63365	6.1268	5.76813	5.32442	6.12312	6.17858	6.48254	5.69772	3.47108	5.96505	4.77272	3.86558
HILIC_negative_329_1247a5_833	4.68838	4.4277	4.35634	3.38889	3.6872	4.81735	4.389	4.27522	4.72792	4.78912	4.57954	4.66921	4.43381	4.61895	4.2169	4.49571
HILIC_negative_329_1309a5_226	4.90628	4.77885	4.78293	3.75179	4.06065	4.87424	4.42266	4.89429	4.78713	4.58039	4.80104	4.58399	4.86201	4.53845	4.59276	4.24974
HILIC_negative_329_2335a6_763	4.48891	4.66793	4.65722	4.0128	4.73176	4.55798	4.49039	4.33437	4.78611	4.09129	4.70853	4.67351	4.37435	4.50221	4.49252	4.67534
HILIC_negative_329_2337a5_649	4.05596	4.41168	4.41909	4.57456	4.3028	4.36987	4.23092	4.30076	4.60592	4.45611	4.3995	4.52531	4.46713	4.42842	4.44549	4.13712
HILIC_negative_329_2337a5_832	4.41	4.73812	4.80809	4.77106	4.72316	4.74925	4.60473	4.41521	4.75562	4.68321	4.60994	4.83741	4.28672	4.47291	4.72147	4.70191
HILIC_negative_329_2341a0_743	5.40282	5.6741	5.81784	5.74423	5.70393	5.54726	5.55564	5.3718	5.3785	5.76397	5.45369	5.5959	5.43499	5.47857	5.51435	5.64343
HILIC_negative_329_2342a1_097	5.30258	5.82991	6.25289	6.24138	6.13059	5.94285	6.06591	5.6261	5.60868	6.00472	5.90016	5.9983	5.35728	5.8141	6.00564	6.1638
HILIC_negative_330_0692a4_441	4.10582	4.48724	4.57181	4.0527	4.37993	4.65678	4.65202	4.84841	4.74921	4.15305	4.54878	4.39486	4.00744	4.55697	4.30558	4.08236
HILIC_negative_330_1309a8_289	3.84922	4.35931	4.43757	4.12992	4.17126	4.25134	4.01849	4.00727	4.42395	4.30002	4.48486	4.47206	4.31993	4.37907	4.40886	4.15006
HILIC_negative_330_1365a0_705	4.61924	4.57487	4.55525	4.57031	4.53326	4.7153	4.66261	4.69361	4.70059	4.79061	4.62707	4.7057	4.84059	4.76996	4.53769	4.55125
HILIC_negative_330_1681a6_753	4.69255	5.16427	5.3396	5.06687	5.2011	5.58755	5.23743	4.59139	5.2025	3.86023	5.93113	5.62138	5.75294	5.19166	5.07615	5.15571
HILIC_negative_330_1682a6_656	4.47873	4.73809	5.16247	2.71795	4.64659	5.04156	4.76876	3.76612	4.74876	3.72388	5.23184	5.02161	4.63971	5.14769	4.65201	4.47864
HILIC_negative_330_2041a5_669	3.40425	4.12369	4.20191	4.65107	3.95438	4.41085	3.79616	3.11826	4.57714	3.98447	4.3964	4.25052	4.92739	3.60242	3.88517	3.78417
HILIC_negative_330_2042a5_825	4.18042	4.51059	4.67485	5.43909	4.60053	5.0582	4.41553	3.72056	4.76965	4.31569	5.2081	5.04444	5.07446	4.03708	4.4874	4.58029
HILIC_negative_330_9973a5_21	3.29366	3.96803	3.83928	4.06181	3.94142	3.88159	3.91858	4.14668	3.95312	3.99886	4.04485	4.04989	4.02968	3.95168	4.07932	4.21684
HILIC_negative_331_0552a7_706	4.70505	5.17829	4.95686	4.88312	5.29006	5.1616	5.28457	4.61269	5.23239	5.29929	5.1758	5.17768	4.7454	5.2082	5.16294	5.32974
HILIC_negative_331_1187a2_955	5.1773	5.0791	4.78867	5.00116	5.24525	5.02212	5.29624	3.73455	4.47796	5.26745	4.51687	5.04494	4.07247	5.15237	5.10567	5.20778
HILIC_negative_331_1189a1_033	4.69379	5.61612	5.17732	4.57892	4.00997	4.69038	5.02621	4.90547	4.31507	5.1069	5.60534	4.6199	5.27696	4.78671	4.72118	4.50357
HILIC_negative_331_1233a1_258	5.41211	5.31801	5.91226	4.83687	4.88187	5.24106	4.87691	4.91683	5.00341	5.23988	5.4589	5.59948	5.19007	5.29958	5.14842	5.12424
HILIC_negative_331_1262a8_287	3.99451	4.42722	4.46046	4.61448	4.25936	4.19084	4.23841	3.82985	4.02327	4.06828	4.63697	4.29871	4.53477	4.18628	4.2476	4.44171
HILIC_negative_331_2499a0_747	4.71515	4.93667	4.76389	5.94149	5.72825	4.62739	4.65469	4.77857	4.3908	4.88716	5.12881	5.46878	4.55782	5.31234	5.20586	5.52071
HILIC_negative_331_2505a1_088	5.29552	5.46873	5.20515	6.60662	6.39409	4.99655	5.12891	5.44993	4.77945	5.2438	5.68184	6.08883	4.8664	5.83773	5.80862	6.03107
HILIC_negative_331_9978a6_386	4.08143	3.79355	3.62727	3.71683	4.31849	4.23014	4.26864	3.64057	4.25391	4.18524	3.4524	3.64223	3.89773	4.69512	3.60565	4.36179
HILIC_negative_332_0968a3_077	5.38056	5.71611	5.33855	5.61009	5.626	5.52907	5.69432	4.94854	5.22589	5.48938	5.63199	5.72657	5.16273	5.78166	5.53613	5.53619
HILIC_negative_332_1163a0_759	4.48819	4.54568	2.9446	4.30796	3.57371	4.70113	4.53228	4.24932	4.60838	4.89838	4.61002	4.74309	4.82724	4.75868	4.392	4.48629
HILIC_negative_332_1466a7_863	4.03761	4.23521	4.28032	4.9856	4.33112	4.5173	4.19865	3.9158	4.44044	4.34324	4.90727	4.37233	4.66501	4.31092	4.27347	4.24986
HILIC_negative_332_1466a7_727	4.57092	4.9513	4.96252	4.62435	4.76059	4.91484	4.39137	4.52523	4.57212	4.86002	5.33917	5.06837	5.14539	4.50332	4.6689	4.91949
HILIC_negative_332_147a7_559	4.75658	4.7565	5.05296	4.73802	4.6307	4.84715	4.80863	4.04613	4.63105	4.5853	5.39687	5.12036	5.20733	4.78344	4.75827	4.9599
HILIC_negative_332_1834a6_674	3.9899	4.07987	4.62338	4.97909	4.26794	4.97877	4.22233	3.85609	4.80403	3.15144	5.34566	4.72805	4.82739	4.30634	4.07503	4.44839
HILIC_negative_332_1834a6_514	3.92082	4.17367	4.68483	5.18408	4.30048	4.90834	4.22263	3.88336	4.38762	2.26119	5.14571	4.43215	4.92556	3.81477	3.85359	4.06558
HILIC_negative_332_6957a5_008	4.46152	4.36306	4.39067	4.53808	4.4835	4.54821	4.74648	4.5215	4.57177	4.60339	4.35586	4.45565	4.32557	4.48983	4.41152	4.51632
HILIC_negative_333_0091a5_906	4.04169	4.23349	3.86477	2.32569	4.66985	3.45644	4.06179	4.0107	2.50691	2.86539	4.81646	4.30936	2.81771	5.05106	4.85994	3.57296
HILIC_negative_333_0861a4_369	4.71038	4.59613	5.31219	4.86014	4.75096	4.7628	4.80439	4.92482	4.9835	5.00132	5.48853	4.56039	4.15397	5.35458	4.7494	4.781
HILIC_negative_333_0902a0_745	5.17311	5.16642	4.90878	5.37958	5.23477	5.31294	5.10657	5.06538	5.40499	5.50642	5.42996	5.52649	5.77868	5.45752	5.19732	5.20012
HILIC_negative_333_0986a1_304	5.41413	5.49095	4.86227	5.29222	4.55511	5.59366	4.97534	5.14153	5.39537	5.73913	5.59125	5.60274	4.87841	5.71578	5.0037	5.2326
HILIC_negative_333_1312a6_196	2.9946	4.08128	3.65607	4.19751	3.37398	3.60033	3.79658	4.32376	3.59617	3.65116	4.58522	4.9359	4.85006	4.15512	3.18154	4.229
HILIC_negative_333_1374a1_126	5.39988	4.66204	5.15469	4.00946	3.88537	5.22683	4.66631	4.5023	5.05854	5.31685	5.43429	5.33692	4.25903	5.16228	5.15383	4.96131
HILIC_negative_333_1713a0_73	4.30562	4.81606	4.63909	4.67568	5.02029	5.23181	5.05541	3.77119	4.98964	4.75268	5.32172	4.74825	4.03243	4.71717	4.30644	4.73693
HILIC_negative_334_0757a6_297	4.03491	4.07802	4.16187	3.53973	4.14423	4.26041	4.05748	4.53292	3.25663	3.22826	4.59825	2.79763	4.20977	3.47049	5.12387	5.24312
HILIC_negative_334_076a5_794	5.98729	5.98368	5.75917	5.55191	6.0384	5.67242	6.11567	6.46838	6.2004	6.25838	6.27939	6.03118	6.12607	6.34564	6.05777	6.14358
HILIC_negative_334_0761a6_138	5.8406	5.83637	5.51255	5.06637	5.88803	5.48912	5.88058	5.34144	5.90551	5.69071	5.73173	5.37973	6.02034	5.88969	5.97038	5.11909
HILIC_negative_334_0763a5_655	4.55106	4.52854	4.42984	4.21305	4.48974	4.30938	4.61723	3.78308	4.78158	4.83956	4.86058	4.61236	3.67633	4.92682	4.60967	4.72477
HILIC_negative_334_1259a8_303	3.84887	4.27389	4.30265	4.28842	4.15584	4.30683	4.11019	3.7312	4.09491	4.00167	4.76776	4.54077	4.14337	4.22119	4.4798	4.42325
HILIC_negative_334_6939a5_22	4.3999	4.38643	4.30955	4.40091	4.45633	4.31357	4.45699	4.63524	4.42682	4.46349	4.26308	4.38604	4.26331	4.4197	4.36586	4.45866
HILIC_negative_335_1255a5_222	4.04264	3.80686	4.01348	3.94536	3.69951	5.36948	4.21867	4.28846	5.33302	4.28674	4.68445	4.39287	3.89734	4.67473	4.61709	3.68036
HILIC_negative_335_1277a1_142	4.94061	5.61067	5.61902	5.59861	5.39615	5.10655	5.38827	4.98844	5.5559	5.89982	5.28853	5.46512	6.17779	5.54593	4.94513	5.25049
HILIC_negative_335_1616a2_887	4.98013	5.18095	5.08585	5.02713	5.17973	5.73795	5.26575	4.59602	5.74103	4.7323	4.73685	5.36784	2.91843	4.76318	5.22867	4.47748
HILIC_negative_335_1985a1_083	4.76195	4.07011	4.04417	5.29071	5.2993	5.34993	5.61434	4.20069	5.9988	4.95206	4.18311	5.08973	3.6461	5.35019	5.37537	5.09533
HILIC_negative_335_1987a0_743	4.32189	4.5887	2.76359	4.73389	4.75237	4.84962	4.98421	4.30034	5.31698	4.53025	4.91099	4.887	3.2573	4.76477	4.67275	4.60606
HILIC_negative_335_2237a0_966	3.68197	4.35372	3.99857	4.24277	4.24758	3.91243	3.88483	4.30556	4.28595	4.18373	4.20903	4.39529	4.25985	4.21692	4.44082	4.08903
HILIC_negative_335_2242a0_728	4.82308	3.88902	4.10066	4.42619	3.86755	3.80385	3.52699	3.9786	3.71699	4.2993	4.58354	4.41255	4.39654	4.04826	4.1212	4.07602
HILIC_negative_337_0641a7_706	4.6671	4.81859	5.09026	2.53237	4.94396	4.90756	4.97314	4.72386	4.85017	4.95823	4.84888	4.76766	4.41678	4.78986	4.70577	4.97581
HILIC_negative_337_0935a1_058	5.34088	4.94907	4.48056	4.8872	3.8552	5.40339	4.88354	4.83945	5.21876	5.21985	5.21832	4.93035	5.33345	5.46808	4.91744	5.27434
HILIC_negative_337_0938a5_232	4.5761	4.58044	4.5929	4.39761	3.68011	5.13383	4.65587	4.57781	5.07674	4.99552	5.21738	4.67318	6.17368	4.73476	4.6923	4.31911
HILIC_negative_337_0939a3_533	5.34079	5.0763	5.06726	4.78698	3.98733	5.64055	5.01298	4.8704	5.49082	5.50606	5.40706	5.3028	5.64466	4.88617	4.86746	5.21185
HILIC_negative_337_094a1_345	5.27537	5.01848	5.08176	4.92999	4.14148	5.55731	4.94321	4.7093	5.37481	5.46977	5.50605	5.19877	5.11968	5.14085	5.06726	5.18623
HILIC_negative_337_0941a0_771	4.8182	4.72403	4.53964	4.47055	3.49171	5.01668	4.69273	5.02282	5.25162	5.02548	5.49439	4.94628	5.20179	5.30231	4.81263	4.69069
HILIC_negative_337_1173a6_019	3.65597	3.74712	4.92222	3.11786	3.71215	3.83625	4.14119	4.26696	5.34085	3.54016	4.06259	3.46906	4.90602	3.8894	3.82941	3.50119
HILIC_negative_337_1218a1_133	4.65466	5.34973	5.2554	5.27978	5.38787	4.91611	5.15582	5.02603	5.05129	5.60591	5.01343	5.34108	5.48257	5.41151	4.89502	5.21967
HILIC_negative_337_1772a1_656	4.90545	4.8245	4.85661	5.12101	5.22967	5.34302	5.15035	4.09161	5.84223	4.84411	5.02585	5.42465	2.90274	3.71054	5.19598	5.24596
HILIC_negative_337_2067a0_677	4.72577	4.99714	5.3281	4.9531	5.13675	5.63982	5.04241	5.01966	5.12319	5.18033	5.17639	5.01026	5.00039	5.13916	5.22917	5.09113
HILIC_negative_337_2398a0_734	4.45931	4.79984	4.5246	4.82528	4.37415	4.54346	4.0912	4.3399	4.12324	4.62504	4.63	4.72188	4.34224	4.40522	4.72651	5.30962
HILIC_negative_337_2399a0_943	4.80031	4.62226	4.63069	5.12875	4.46641	4.42404	4.08373	4.60336	4.14376	4.57103	4.88917	4.79262	4.25294	4.45848	5.01303	4.87696
HILIC_negative_337_8916a2_709	2.15098	1.94452	2.15263	1.71239	1.81603	2.09379	2.02376	2.33269	2.42937	2.39011	2.47009	2.64127	3.21597	2.56525	2.8834	3.00342
HILIC_negative_338_0478a6_403	3.61111	4.19107	2.59916	2.93949	3.22003	3.31936	2.37853	3.76	3.8872	3.49272	3.97072	3.05172	3.75659	2.96269	2.99845	3.20458
HILIC_negative_338_1096a7_706	4.15631	4.96892	4.43478	3.82457	3.71126	3.82713	3.96307	4.19311	4.14971	4.71823	4.1723	4.01966	4.48115	4.46866	4.30334	4.4338
HILIC_negative_338_126a5_029	3.95982	3.82582	3.84917	3.4534	3.91778	4.60252	3.63182	4.49204	5.01034	5.50913	4.81668	4.21505	4.06267	4.59987	4.23067	3.95781
HILIC_negative_338_1478a6_765	4.4726	4.27829	4.79933	4.59595	4.39688	4.72032	4.27262	4.15209	4.80604	3.71068	4.85938	4.5294	4.36056	4.62417	3.16062	4.43115
HILIC_negative_339_097a6_517	4.28274	4.5481	4.97287	4.18097	4.46138	3.23641	3.94909	4.70195	3.97631	4.23891	4.645	5.09028	5.24495	4.37885	4.50608	4.45517
HILIC_negative_339_1089a1_273	5.10478	5.21667	4.81629	4.79519	4.09277	5.44044	4.97486	4.91753	5.34792	5.52057	5.48223	5.48402	4.73629	5.42965	4.92176	5.12916
HILIC_negative_339_1099a5_034	4.80418	4.62477	4.51876	4.48743	3.7707	4.97218	4.61039	4.39102	5.2765	5.13114	4.97646	4.94166	4.94946	5.10232	4.79887	4.62851
HILIC_negative_339_1316a7_677	3.70759	2.49096	3.05245	2.55654	3.1274	2.97624	2.72025	3.45817	4.90028	4.22464	4.08913	3.7793	3.56145	4.45843	2.95337	4.16796
HILIC_negative_339_2009a0_977	4.85109	5.20976	5.37415	5.05593	5.51508	5.03875	4.90179	5.32773	5.01366	5.10691	5.37097	5.01535	5.14322	5.02676	5.17905	5.09661
HILIC_negative_339_201a0_729	5.23019	5.17763	5.74701	5.33558	5.63056	5.27297	5.48409	5.43156	5.40121	5.50611	5.4547	5.31308	5.19732	5.46334	5.54894	5.35836
HILIC_negative_339_2546a0_74	3.80957	3.96567	4.52528	4.4697	3.99447	3.56366	4.04075	3.94384	3.6245	4.18052	4.0216	4.18986	4.08484	4.1328	4.17906	4.0634
HILIC_negative_340_1519a7_427	3.85265	4.41287	5.09858	3.40808	4.19331	3.46017	4.23994	4.13805	3.67608	3.90009	4.84017	4.73012	4.08563	5.58294	4.37044	4.08275
HILIC_negative_340_188a4_084	4.37449	4.39398	4.21701	4.40057	3.36585	4.55876	4.56366	4.61107	3.94666	4.42326	4.57014	4.87478	4.45178	4.65017	5.20553	4.37087
HILIC_negative_340_2242a5_223	3.88327	3.95528	3.7823	4.63141	4.31779	4.2885	4.25376	2.17538	4.03163	3.79312	3.8897	3.9442	4.42144	4.26685	4.0666	4.0115
HILIC_negative_341_0068a4_797	2.85246	3.41031	3.44603	3.98672	3.96531	4.25133	4.55413	4.05524	4.90213	2.26222	3.81637	4.43694	4.54372	4.46422	4.43614	4.2518
HILIC_negative_341_0679a1_188	5.02882	4.7948	3.89683	3.96273	3.45321	5.55331	4.13893	4.52979	5.10095	5.46101	4.96948	5.01297	4.69175	4.79479	4.68404	4.66184
HILIC_negative_341_0785a5_232	4.29934	4.05342	4.36794	4.25222	3.59107	4.55264	4.31247	4.41236	4.9806	5.15078	5.15407	4.57406	4.748	5.16382	4.8473	4.80802
HILIC_negative_341_1352a5_094	4.58882	4.56103	4.63859	4.45969	3.91841	4.94852	4.47446	4.77838	4.71846	4.67318	4.93788	4.99778	4.99853	4.81212	4.92513	4.43631
HILIC_negative_341_1353a5_019	4.39121	4.54611	4.71521	4.21736	4.12761	5.01188	3.78485	4.46639	4.50809	4.37541	4.67201	4.76136	4.76899	4.69111	4.72098	4.24495
HILIC_negative_341_1975a0_748	4.58524	4.58318	5.05133	4.7682	4.85736	4.74411	4.75742	4.47804	5.14137	4.87609	4.77634	4.64846	4.4513	4.976	4.77992	4.78256
HILIC_negative_341_1979a1_058	5.24635	4.9279	5.42369	5.41085	5.4449	5.36307	5.36716	4.96223	5.65503	5.1318	5.193	4.901	4.7215	5.42647	5.16014	5.22034
HILIC_negative_341_1982a1_31	5.48569	4.95127	5.81476	5.66126	5.44051	5.3822	5.20066	5.28343	5.70166	5.39397	5.60577	5.20045	4.69217	5.81211	5.44132	5.23277
HILIC_negative_341_2136a0_697	4.08781	5.66367	3.94762	3.22198	4.12115	5.10583	5.66791	4.06953	3.96082	3.34908	3.63293	3.85245	4.54833	3.48476	4.06188	3.7833
HILIC_negative_341_2318a1_088	3.34157	4.37326	4.52436	4.98744	4.90103	4.89824	4.16314	4.2154	4.99894	4.54092	4.55077	4.29303	3.97737	4.85727	4.74784	4.57408
HILIC_negative_341_2325a0_744	3.20795	3.85547	4.10641	4.40169	4.24052	4.23388	3.84267	3.74515	4.4304	4.15977	4.06104	3.90729	3.88746	4.3225	4.05062	4.04044
HILIC_negative_342_097a7_101	4.34365	4.25945	4.81757	4.04254	4.32421	4.39863	4.32551	3.58781	5.34661	4.97442	4.66783	4.61912	3.60483	5.2588	5.0807	4.53609
HILIC_negative_342_0996a0_76	4.00424	4.29681	4.18271	3.87284	3.29042	4.57506	4.03112	4.02447	4.3219	4.51199	4.59314	4.49198	4.82538	4.39773	4.32957	4.34184
HILIC_negative_342_1021a6_755	4.51275	4.44811	4.79144	3.45914	4.40873	4.22346	4.48191	3.94556	5.11331	5.06322	4.76399	4.60504	3.9188	5.05631	4.5756	4.73809
HILIC_negative_342_1202a5_006	4.51302	4.4032	4.95561	4.2079	4.16826	4.327	4.51916	4.0707	5.20213	4.84371	4.83981	4.71913	4.70606	5.28637	4.81354	4.5498
HILIC_negative_342_2404a4_6	4.29123	4.33936	4.33032	5.49324	5.04701	5.02557	4.92195	2.85702	4.80969	4.44277	4.3682	4.47395	5.09281	4.34432	4.34294	4.71172
HILIC_negative_343_0042a4_796	2.29388	2.74205	3.33665	3.47804	3.66231	3.83993	4.10294	3.53013	4.41879	2.4046	3.15465	4.01909	4.06033	4.07945	3.96934	2.38466
HILIC_negative_343_0267a2_477	2.60764	4.44141	5.2305	2.64119	2.89089	2.73311	3.46147	2.91077	3.37875	3.55633	4.17942	4.16581	5.55463	4.05674	4.08513	6.35722
HILIC_negative_343_0785a5_226	4.97095	4.80719	5.05711	4.80228	4.71409	5.18745	5.02043	4.78751	5.63421	5.31148	4.60149	4.79481	4.09584	5.26682	5.40266	4.64222
HILIC_negative_343_0831a1_745	4.43118	5.53434	5.87908	5.95092	4.05247	5.43673	6.22532	5.97224	5.07492	6.19063	5.66124	4.88149	5.80346	6.40616	5.41038	5.99742
HILIC_negative_343_0833a1_307	5.31867	5.01323	5.13298	4.7545	3.86088	5.50806	5.13941	4.91287	3.35083	5.28172	5.43641	5.02571	4.64202	5.37421	3.4645	4.5944
HILIC_negative_343_0865a1_142	4.93164	4.93846	4.71273	4.44229	4.27114	5.282	4.98382	5.15007	4.63184	5.32529	5.34804	5.21825	5.62015	5.10537	4.92124	5.88292
HILIC_negative_343_0865a0_758	4.6314	4.45011	4.27115	4.12124	3.95125	4.68904	4.93108	4.58224	4.84207	5.05722	5.14707	5.03458	5.4231	5.25577	5.0438	5.14991
HILIC_negative_343_0937a5_064	5.30188	4.30843	5.26949	5.12656	3.89342	5.56257	5.09343	4.51552	5.15571	4.92673	4.49031	4.79663	4.64514	4.96776	4.15376	4.4231
HILIC_negative_343_1236a7_675	4.06337	4.49623	4.01217	4.50893	4.55836	4.21216	4.49872	4.93537	4.83378	4.9032	4.60982	4.71266	4.35519	4.66828	4.79683	4.73719
HILIC_negative_343_1439a5_045	4.46378	4.15532	4.33695	3.21258	3.60251	4.81258	4.09012	4.50833	4.5152	4.50808	4.65253	4.54123	4.65128	4.47589	4.48415	4.07908
HILIC_negative_343_1997a6_757	3.81683	3.82395	4.11577	5.01876	4.46079	4.68284	4.26285	3.22576	4.71995	3.51694	4.86389	4.51757	4.51069	4.26728	3.99222	4.24908
HILIC_negative_343_2134a0_762	5.00654	5.16006	5.48257	5.42254	5.31324	5.13075	5.77622	4.68688	5.52161	5.18259	5.01504	5.04186	4.31918	5.35434	5.03643	5.30114
HILIC_negative_343_2134a1_321	5.5582	5.87146	6.25257	5.99924	6.0429	5.55397	7.36393	5.39638	5.95669	5.49394	5.72559	5.88596	5.04504	5.99183	5.75592	5.73604
HILIC_negative_343_2136a1_459	5.07333	5.22979	5.58447	5.56107	5.34784	5.02903	5.53746	5.41152	5.61139	5.65911	5.6423	5.04292	5.04145	5.92495	5.59189	5.83112
[truncated: 7,702 more rows]
